# Supplementary material for: Temporal Exposure to Bt Insecticide Causes Oxidative Stress in Larval Midgut Tissue
Source: Toxins (Basel). 2023 May 7;15(5):323. doi: 10.3390/toxins15050323 (PMC10220740; doi:10.3390/toxins15050323)
Supplement: Supplementary file 1 [file toxins-15-00323-s001.zip]

Archive with 1 entries (1 files):
- toxins-1775580-supplementary.xlsx
