# Supplementary material for: Temporal Exposure to Bt Insecticide Causes Oxidative Stress in Larval Midgut Tissue
Source: Toxins (Basel). 2023 May 7;15(5):323. doi: 10.3390/toxins15050323 (PMC10220740; doi:10.3390/toxins15050323)
Supplement: Supplementary file 1 [file toxins-15-00323-s001.zip › toxins-1775580-supplementary.xlsx]

## Sheet: Table S1
Table S1: RNA-seq library statistics, showing total quality filtered reads, total reads mapped to the D. melanogaster genome (BDGP6) and percent of reads that mapped.
	Replicate	Quality filtered reads	Total mapped reads	% Mapped reads
	1	63343209	49941204	78.84
Control	2	33552952	28532925	85.04
	3	32470554	22844077	70.35
	1	37861740	34892326	92.16
1 Hour	2	34240231	32105061	93.76
	3	33345075	31082401	93.21
	1	34125948	32176514	94.29
3 Hour	2	33396793	29819701	89.29
	3	37537139	32484345	86.54
	1	40050702	36285916	90.6
5 Hour	2	41330431	37353146	90.38
	3	50740315	45723786	90.11
Total	12	471.2 million	413.2 million	87.88

## Sheet: Table S2
Table S2. Significant GO terms identified from transcriptomic analysis of Drosophila larval midgut tissue treated with Cry1Ac toxin (BP: Biological Process, CC: Cellular Component, MF: Molecular Function) .
Treatment	GO number	Term	Ont	N	Up	Down	P. Up	P. Down
Control vs. Bt (1 hour)	GO:0044281	small molecule metabolic process	BP	628	156	6	4.94e-39	0.999984
Control vs. Bt (1 hour)	GO:0055114	oxidation-reduction process	BP	396	120	9	7.38e-39	0.919209
Control vs. Bt (1 hour)	GO:0046034	ATP metabolic process	BP	105	55	0	5e-32	1
Control vs. Bt (1 hour)	GO:0009205	purine ribonucleoside triphosphate metabolic process	BP	110	56	0	9.83e-32	1
Control vs. Bt (1 hour)	GO:0009144	purine nucleoside triphosphate metabolic process	BP	111	56	0	1.83e-31	1
Control vs. Bt (1 hour)	GO:0009199	ribonucleoside triphosphate metabolic process	BP	111	56	0	1.83e-31	1
Control vs. Bt (1 hour)	GO:0045333	cellular respiration	BP	97	52	0	5.5e-31	1
Control vs. Bt (1 hour)	GO:0009141	nucleoside triphosphate metabolic process	BP	114	56	0	1.12e-30	1
Control vs. Bt (1 hour)	GO:0009126	purine nucleoside monophosphate metabolic process	BP	116	56	0	3.61e-30	1
Control vs. Bt (1 hour)	GO:0009167	purine ribonucleoside monophosphate metabolic process	BP	116	56	0	3.61e-30	1
Control vs. Bt (1 hour)	GO:0005739	mitochondrion	CC	614	185	2	3.04e-61	1
Control vs. Bt (1 hour)	GO:0044429	mitochondrial part	CC	353	135	0	1.13e-57	1
Control vs. Bt (1 hour)	GO:0098798	mitochondrial protein complex	CC	196	95	0	3.41e-51	1
Control vs. Bt (1 hour)	GO:0005743	mitochondrial inner membrane	CC	163	71	0	2.08e-34	1
Control vs. Bt (1 hour)	GO:0019866	organelle inner membrane	CC	170	71	0	5.79e-33	1
Control vs. Bt (1 hour)	GO:1990204	oxidoreductase complex	CC	75	47	0	2.24e-32	1
Control vs. Bt (1 hour)	GO:0098800	inner mitochondrial membrane protein complex	CC	93	51	0	4.74e-31	1
Control vs. Bt (1 hour)	GO:0005759	mitochondrial matrix	CC	150	64	0	2e-30	1
Control vs. Bt (1 hour)	GO:0031966	mitochondrial membrane	CC	196	73	0	5.29e-30	1
Control vs. Bt (1 hour)	GO:0044444	cytoplasmic part	CC	2319	329	36	6.77e-30	1
Control vs. Bt (1 hour)	GO:0016491	oxidoreductase activity	MF	396	118	9	2.21e-37	0.919209
Control vs. Bt (1 hour)	GO:0003824	catalytic activity	MF	2897	358	64	7.87e-21	0.999995
Control vs. Bt (1 hour)	GO:0048037	cofactor binding	MF	253	65	7	5.72e-17	0.747336
Control vs. Bt (1 hour)	GO:0003954	NADH dehydrogenase activity	MF	28	19	0	9.92e-15	1
Control vs. Bt (1 hour)	GO:0016651	oxidoreductase activity, acting on NAD(P)H	MF	41	21	0	1.06e-12	1
Control vs. Bt (1 hour)	GO:0009055	electron transfer activity	MF	48	22	0	5.41e-12	1
Control vs. Bt (1 hour)	GO:0016614	oxidoreductase activity, acting on CH-OH group of donors	MF	58	24	1	8.79e-12	0.861621
Control vs. Bt (1 hour)	GO:0046933	proton-transporting ATP synthase activity, rotational mechanism	MF	12	11	0	1.54e-11	1
Control vs. Bt (1 hour)	GO:0022853	active ion transmembrane transporter activity	MF	42	20	0	2.11e-11	1
Control vs. Bt (1 hour)	GO:0042625	ATPase coupled ion transmembrane transporter activity	MF	42	20	0	2.11e-11	1
Control vs. Bt (3 hour)	GO:0042254	ribosome biogenesis	BP	200	1	74	0.999984	3.76e-44
Control vs. Bt (3 hour)	GO:0006364	rRNA processing	BP	132	0	56	1	3.41e-37
Control vs. Bt (3 hour)	GO:0016072	rRNA metabolic process	BP	142	1	56	0.999602	3.98e-35
Control vs. Bt (3 hour)	GO:0022613	ribonucleoprotein complex biogenesis	BP	276	1	75	1	3.88e-34
Control vs. Bt (3 hour)	GO:0034470	ncRNA processing	BP	228	3	64	0.999674	5.34e-30
Control vs. Bt (3 hour)	GO:0034660	ncRNA metabolic process	BP	294	5	66	0.999652	8.95e-25
Control vs. Bt (3 hour)	GO:0030490	maturation of SSU-rRNA	BP	47	0	26	1	1.69e-21
Control vs. Bt (3 hour)	GO:0042274	ribosomal small subunit biogenesis	BP	64	0	28	1	1.81e-19
Control vs. Bt (3 hour)	GO:0042273	ribosomal large subunit biogenesis	BP	59	0	27	1	1.9e-19
Control vs. Bt (3 hour)	GO:0006396	RNA processing	BP	526	6	72	1	3.19e-14
Control vs. Bt (3 hour)	GO:0005730	nucleolus	CC	199	0	82	1	1.91e-53
Control vs. Bt (3 hour)	GO:0030684	preribosome	CC	71	0	47	1	2.07e-43
Control vs. Bt (3 hour)	GO:0032040	small subunit processome	CC	33	0	24	1	3.69e-24
Control vs. Bt (3 hour)	GO:0044452	nucleolar part	CC	48	0	26	1	3.5e-21
Control vs. Bt (3 hour)	GO:0030686	90S preribosome	CC	30	0	21	1	1.05e-20
Control vs. Bt (3 hour)	GO:0031981	nuclear lumen	CC	766	11	98	1	2.6e-17
Control vs. Bt (3 hour)	GO:0030687	preribosome, large subunit precursor	CC	23	0	15	1	2.09e-14
Control vs. Bt (3 hour)	GO:0070013	intracellular organelle lumen	CC	936	20	103	1	1.14e-13
Control vs. Bt (3 hour)	GO:0031974	membrane-enclosed lumen	CC	936	20	103	1	1.14e-13
Control vs. Bt (3 hour)	GO:0043233	organelle lumen	CC	936	20	103	1	1.14e-13
Control vs. Bt (3 hour)	GO:0030515	snoRNA binding	MF	22	0	17	1	3.44e-18
Control vs. Bt (3 hour)	GO:0003723	RNA binding	MF	547	9	65	0.999999	3.89e-10
Control vs. Bt (3 hour)	GO:0004364	glutathione transferase activity	MF	34	13	1	7.58e-09	0.845307
Control vs. Bt (3 hour)	GO:0008026	ATP-dependent helicase activity	MF	64	0	16	1	1.48e-07
Control vs. Bt (3 hour)	GO:0070035	purine NTP-dependent helicase activity	MF	64	0	16	1	1.48e-07
Control vs. Bt (3 hour)	GO:0004386	helicase activity	MF	84	0	18	1	3.09e-07
Control vs. Bt (3 hour)	GO:0016765	transferase activity, transferring alkyl or aryl (other than methyl) groups	MF	52	14	2	3.23e-07	0.7734
Control vs. Bt (3 hour)	GO:0003676	nucleic acid binding	MF	1295	19	108	1	4.65e-07
Control vs. Bt (3 hour)	GO:0004004	ATP-dependent RNA helicase activity	MF	46	0	13	1	4.75e-07
Control vs. Bt (3 hour)	GO:0008186	RNA-dependent ATPase activity	MF	46	0	13	1	4.75e-07
Control vs. Bt (5 hour)	GO:0042254	ribosome biogenesis	BP	200	0	61	1	3.28e-30
Control vs. Bt (5 hour)	GO:0006364	rRNA processing	BP	132	0	46	1	1.02e-25
Control vs. Bt (5 hour)	GO:0016072	rRNA metabolic process	BP	142	1	46	0.999892	3.65e-24
Control vs. Bt (5 hour)	GO:0022613	ribonucleoprotein complex biogenesis	BP	276	0	61	1	5.88e-22
Control vs. Bt (5 hour)	GO:0034470	ncRNA processing	BP	228	1	51	1	1.07e-18
Control vs. Bt (5 hour)	GO:0042273	ribosomal large subunit biogenesis	BP	59	0	25	1	7.68e-17
Control vs. Bt (5 hour)	GO:0034660	ncRNA metabolic process	BP	294	4	54	0.999992	9.81e-16
Control vs. Bt (5 hour)	GO:0030490	maturation of SSU-rRNA	BP	47	0	21	1	6.53e-15
Control vs. Bt (5 hour)	GO:0042274	ribosomal small subunit biogenesis	BP	64	0	23	1	9.64e-14
Control vs. Bt (5 hour)	GO:0032509	endosome transport via multivesicular body sorting pathway	BP	20	12	0	2.17e-10	1
Control vs. Bt (5 hour)	GO:0030684	peribosome	CC	71	0	40	1	1.55e-32
Control vs. Bt (5 hour)	GO:0005730	nucleolus	CC	199	0	63	1	2.96e-32
Control vs. Bt (5 hour)	GO:0044452	nucleolar part	CC	48	0	23	1	4.61e-17
Control vs. Bt (5 hour)	GO:0032040	small subunit processome	CC	33	0	18	1	6.57e-15
Control vs. Bt (5 hour)	GO:0030686	90S preribosome	CC	30	0	17	1	1.6e-14
Control vs. Bt (5 hour)	GO:0036452	ESCRT complex	CC	21	14	0	7.71e-13	1
Control vs. Bt (5 hour)	GO:0030687	preribosome, large subunit precursor	CC	23	0	14	1	9.04e-13
Control vs. Bt (5 hour)	GO:0005768	endosome	CC	178	37	2	3.46e-11	0.999535
Control vs. Bt (5 hour)	GO:0010008	endosome membrane	CC	48	16	0	1.27e-08	1
Control vs. Bt (5 hour)	GO:0005885	Arp2/3 protein complex	CC	8	7	0	2.5e-08	1
Control vs. Bt (5 hour)	GO:0030515	snoRNA binding	MF	22	0	16	1	2.69e-16
Control vs. Bt (5 hour)	GO:0003723	RNA binding	MF	547	7	62	1	1.83e-08
Control vs. Bt (5 hour)	GO:0046943	carboxylic acid transmembrane transporter activity	MF	56	0	14	1	1.21e-06
Control vs. Bt (5 hour)	GO:0005200	structural constituent of cytoskeleton	MF	32	11	0	1.76e-06	1
Control vs. Bt (5 hour)	GO:0005342	organic acid transmembrane transporter activity	MF	58	0	14	1	1.91e-06
Control vs. Bt (5 hour)	GO:0015291	secondary active transmembrane transporter activity	MF	86	2	17	0.97289	3.07e-06
Control vs. Bt (5 hour)	GO:0015171	amino acid transmembrane transporter activity	MF	33	0	10	1	6.38e-06
Control vs. Bt (5 hour)	GO:0008514	organic anion transmembrane transporter activity	MF	91	0	17	1	6.87e-06
Control vs. Bt (5 hour)	GO:0004197	cysteine-type endopeptidase activity	MF	24	9	0	6.91e-06	1
Control vs. Bt (5 hour)	GO:0051119	sugar transmembrane transporter activity	MF	11	1	6	0.50436	9.42e-06

## Sheet: Table S3
Table S3. Top KEGG enrichment terms for Drosophila midgut transcriptome analysis (Cry1Ac treated versus control).
Treatment	KEGG entry number	Pathway	N	Up	Down	P. Up	P. Down
Control vs. Bt (1 hour)	path: dme01100	Metabolic pathways	731	171	8	2.43e-39	0.999985
Control vs. Bt (1 hour)	path: dme00190	Oxidative phosphorylation	93	56	0	4.67e-37	1
Control vs. Bt (1 hour)	path: dme01200	Carbon metabolism	78	40	0	4.2e-23	1
Control vs. Bt (1 hour)	path: dme00020	Citrate cycle (TCA cycle)	27	23	0	1.69e-21	1
Control vs. Bt (1 hour)	path: dme00280	Valine, leucine and isoleucine degradation	32	20	0	2.08e-14	1
Control vs. Bt (1 hour)	path: dme00640	Propanoate metabolism	18	13	1	5.48e-11	0.457871
Control vs. Bt (1 hour)	path: dme00480	Glutathione metabolism	50	19	0	7.36e-09	1
Control vs. Bt (1 hour)	path: dme00980	Metabolism of xenobiotics by cytochrome P450	52	19	3	1.57e-08	0.251136
Control vs. Bt (1 hour)	path: dme00982	Drug metabolism - cytochrome P450	52	18	3	9.93e-08	0.251136
Control vs. Bt (3 hour)	path: dme03008	Ribosome biogenesis in eukaryotes	64	0	36	1	1e-29
Control vs. Bt (3 hour)	path: dme00190	Oxidative phosphorylation	93	18	0	1.46e-06	1
Control vs. Bt (3 hour)	path: dme00480	Glutathione metabolism	50	12	1	8.41e-06	0.935903
Control vs. Bt (3 hour)	path: dme04144	Endocytosis	115	19	0	8.78e-06	1
Control vs. Bt (3 hour)	path: dme00980	Metabolism of xenobiotics by cytochrome P450	52	12	6	1.3e-05	0.056882
Control vs. Bt (3 hour)	path: dme00983	Drug metabolism - other enzymes	74	14	6	2.84e-05	0.200911
Control vs. Bt (3 hour)	path: dme00982	Drug metabolism - cytochrome P450	52	11	6	7.06e-05	0.056882
Control vs. Bt (3 hour)	path: dme04013	MAPK signaling pathway - fly	80	11	0	0.003202	1
Control vs. Bt (3 hour)	path: dme00650	Butanoate metabolism	14	4	0	0.005154	1
Control vs. Bt (3 hour)	path: dme04145	Phagosome	54	8	0	0.00723	1
Control vs. Bt (3 hour)	path: dme03440	Homologous recombination	16	0	4	1	0.008681
Control vs. Bt (5 hour)	path: dme03008	Ribosome biogenesis in eukaryotes	64	0	30	1	1.5e-21
Control vs. Bt (5 hour)	path: dme04144	Endocytosis	115	29	0	3.62e-11	1
Control vs. Bt (5 hour)	path: dme00100	Steroid biosynthesis	3	3	0	0.000234	1
Control vs. Bt (5 hour)	path: dme04145	Phagosome	54	11	0	0.000378	1
Control vs. Bt (5 hour)	path: dme00981	Insect hormone biosynthesis	10	1	4	0.471681	0.00142
Control vs. Bt (5 hour)	path: dme00053	Ascorbate and aldarate metabolism	26	0	6	1	0.002326
Control vs. Bt (5 hour)	path: dme04136	Autophagy - other	24	6	0	0.002789	1
Control vs. Bt (5 hour)	path: dme00040	Pentose and glucuronate interconversions	37	0	7	1	0.003426
Control vs. Bt (5 hour)	path: dme04140	Autophagy - animal	81	12	1	0.003849	0.989702
Control vs. Bt (5 hour)	path: dme00860	Porphyrin and chlorophyll metabolism	38	0	7	1	0.004007
Control vs. Bt (5 hour)	path: dme00061	Fatty acid biosynthesis	8	1	3	0.399732	0.007388

## Sheet: Table S4
Table S4. List of terms identified using DAVID GO that are significantly enriched within a gene cluster, generated using the Clust program (Figure 4). Clusters 1,2, 5, 10 and 11 did not generate any significant terms (P <0.05)
Cluster	GO number	GO term
Cluster 0	GO:0032509	endosome transport via multivesicular body sorting pathway
Cluster 3	GO:0009267	cellular response to starvation
Cluster 3	GO:0032040	small-subunit processome
Cluster 3	GO:0005730	nucleolus
Cluster 3	GO:0006364	rRNA processing
Cluster 4	GO:0005730	nucleolus
Cluster 4	GO:0009267	cellular response to starvation
Cluster 4	GO:0000462	maturation of SSU-rRNA from tricistronic rRNA transcript (SSU-rRNA, 5.8S rRNA, LSU-rRNA)
Cluster 4	GO:0022008	neurogenesis
Cluster 4	GO:0032040	small-subunit processome
Cluster 4	GO:0030687	preribosome, large subunit precursor
Cluster 4	GO:0042254	ribosome biogenesis
Cluster 4	GO:0003723	RNA binding
Cluster 6	GO:0006635	fatty acid beta-oxidation
Cluster 6	GO:0008152	metabolic process
Cluster 6	GO:0005739	mitochondrion
Cluster 7	GO:0005739	mitochondrion
Cluster 7	GO:0005811	lipid particle
Cluster 7	GO:0006749	glutathione metabolic process
Cluster 7	GO:0005762	mitochondrial large ribosomal subunit
Cluster 7	GO:0004364	glutathione transferase activity
Cluster 7	GO:0032543	mitochondrial translation
Cluster 7	GO:0055114	oxidation-reduction process
Cluster 7	GO:0004602	glutathione peroxidase activity
Cluster 7	GO:0005759	mitochondrial matrix
Cluster 7	GO:0006099	tricarboxylic acid cycle
Cluster 8	GO:0005616	larval serum protein complex
Cluster 9	GO:0040003	chitin-based cuticle development
Cluster 9	GO:0005615	extracellular space

## Sheet: Table S5
Table S5: Genes grouped into clusters as shown in Figure 4.
		1Hour		3Hour		5Hour		Cluster
FlybaseID	Gene ID	Log FC	PValue	Log FC	PValue	Log FC	PValue
FBgn0000043	Act42A	0.355751	0.656245	1.4673	9.66243e-05	2.43617	3.20872e-07	0
FBgn0000078	Amy-d	0.0345144	0.987957	1.24606	0.59289	2.94021	0.0425599	0
FBgn0000079	Amy-p	0.297439	0.892924	1.75937	0.0442769	3.01717	0.216991	0
FBgn0000108	Appl	-3.45823	5.3645e-05	-2.37756	0.000976824	-2.87004	0.000218103	0
FBgn0000303	ChAT	-1.40052	0.00174468	-1.21644	0.00569606	-1.3847	0.00184554	0
FBgn0000709	fliI	0.488898	0.528786	1.01353	0.000319727	1.11912	6.40922e-05	0
FBgn0003514	sqh	0.299506	0.786762	0.740201	0.0663027	1.11841	0.000923883	0
FBgn0003888	betaTub60D	-0.1804	0.768462	2.05525	0.000224646	2.5083	3.40224e-05	0
FBgn0003969	vap	0.207167	0.7374	1.30484	0.00718486	1.57289	0.00188337	0
FBgn0003997	hid	-4.15718	5.7482e-05	-2.13195	0.00499704	-0.102406	0.876397	0
FBgn0004228	mex1	0.624295	0.216045	1.08729	0.0117692	1.37394	0.00169176	0
FBgn0004240	DptA	-3.44747	3.87579e-05	-2.10684	0.00179157	-2.1668	0.00136643	0
FBgn0004431	LysX	-7.21166	2.0006e-09	-6.22882	5.15984e-09	-3.17158	1.09503e-06	0
FBgn0004569	aos	-1.52267	0.000423316	-0.657302	0.173546	-0.840823	0.0520639	0
FBgn0004657	mys	0.936745	0.0259753	1.40422	0.000772255	1.53468	0.000347202	0
FBgn0004908	Arl2	0.428128	0.456307	1.36336	0.00264515	1.43471	0.00169895	0
FBgn0005640	Eip63E	0.186422	0.898214	1.238	0.000305172	1.47182	4.07068e-05	0
FBgn0010358	deltaTry	0.320345	0.584696	0.376913	0.0438102	0.327917	0.575092	0
FBgn0010387	Acbp2	1.27079	0.00429509	1.4174	0.00176111	1.29793	0.00361914	0
FBgn0010417	Taf6	0.102843	0.961614	0.723872	0.0725758	1.07191	0.00113276	0
FBgn0011591	fng	-1.27699	0.0131724	-0.621657	0.248336	-0.686001	0.194917	0
FBgn0011742	Arp2	0.353959	0.572093	0.870281	0.0519749	1.25868	0.00348195	0
FBgn0013726	pnut	0.332192	0.717725	0.909085	0.0128577	1.24149	0.000377695	0
FBgn0013770	Cp1	-0.182232	0.921022	0.635167	0.167781	1.26601	0.000126022	0
FBgn0014029	Septin2	0.472682	0.451428	0.964961	0.00833759	1.11191	0.00179525	0
FBgn0014135	bnl	-2.184	0.00399627	-1.33471	0.0555004	-0.742459	0.265566	0
FBgn0015001	iotaTry	-1.99035	0.0186099	-0.567924	0.689192	-0.191992	0.891825	0
FBgn0015035	Cyp4e3	-3.43184	3.19037e-05	-1.54155	0.00965664	-0.386507	0.506214	0
FBgn0015038	Cyp9b1	-1.95705	1.79907e-05	-1.59219	0.000166646	-1.71237	7.49758e-05	0
FBgn0015296	Shc	0.554449	0.302092	1.01087	0.00464641	1.14718	0.00109584	0
FBgn0015316	Try29F	-2.58164	0.00591216	-0.699063	0.370847	-0.070845	0.925046	0
FBgn0015351	CG14906	0.493236	0.376857	1.10578	0.0295846	1.52263	0.00402628	0
FBgn0015576	alpha-Est8	0.761684	0.110763	1.39544	0.00206465	1.97723	8.76129e-05	0
FBgn0015838	Vang	-1.52562	0.000488693	-0.440248	0.454867	-0.318878	0.633782	0
FBgn0020272	mst	-0.308925	0.598507	0.691612	0.186317	1.30794	0.00884252	0
FBgn0020300	geko	-2.15734	0.000550191	-0.698583	0.202779	-0.516934	0.358385	0
FBgn0022027	Vps25	0.187717	0.890957	1.04673	0.00268463	1.22433	0.000411011	0
FBgn0022700	Cht4	1.08963	0.539938	2.58044	0.176349	3.53911	0.0421662	0
FBgn0023215	Mnt	-0.0709147	0.912265	0.566662	0.289525	1.16267	0.014684	0
FBgn0024232	gprs	0.362344	0.864394	2.61474	0.250433	4.10422	0.0993279	0
FBgn0024289	Sodh-1	0.0966085	0.881685	1.06686	0.101379	1.60884	0.0187611	0
FBgn0024321	NK7.1	-0.806468	0.164079	1.25581	0.0320753	1.52753	0.0118627	0
FBgn0024364	CG11417	-1.65593	0.00658685	-1.14728	0.0458897	-1.2603	0.0292463	0
FBgn0025549	unc-119	-2.02082	0.000927844	-0.61059	0.275474	-0.202085	0.735235	0
FBgn0025726	unc-13	-1.82864	1.52133e-05	-1.52836	0.00010793	-1.85068	1.29732e-05	0
FBgn0025835	CG17707	-5.90417	1.52481e-05	-3.517	0.000454314	-4.138	0.000135088	0
FBgn0026076	UBL3	0.192488	0.938948	0.978366	0.00187788	1.15707	0.000177353	0
FBgn0026084	cib	-0.116653	0.92107	1.03992	0.00521636	1.76937	1.78611e-05	0
FBgn0026197	lncRNA:noe	-5.4685	3.6836e-06	-4.18515	2.32235e-05	-5.1244	5.14548e-06	0
FBgn0026206	mei-P26	-1.32235	0.00852022	-0.458325	0.414601	-0.169773	0.781829	0
FBgn0026374	Rhp	0.706313	0.109443	1.81525	1.20887e-05	2.2674	9.27058e-07	0
FBgn0026570	CG5704	0.388867	0.656294	0.830642	0.0225191	1.17132	0.000386641	0
FBgn0026593	CG5707	0.521606	0.336665	1.22895	0.00763393	1.80786	0.000332791	0
FBgn0026620	tacc	0.620772	0.194467	1.25927	0.000260945	1.33087	0.000134244	0
FBgn0027558	Pgant3	0.137127	0.832547	0.872476	0.06845	1.44531	0.00252562	0
FBgn0027654	jdp	-1.67197	0.0336209	-0.570988	0.432297	-0.104226	0.884672	0
FBgn0027873	Cpsf100	0.548988	0.310895	0.983291	0.00658583	1.34371	0.000184986	0
FBgn0028427	Ilk	0.589346	0.245222	1.03489	0.00526588	1.09872	0.00281487	0
FBgn0028429	I-2	0.129544	0.928834	0.825531	0.032239	1.21417	0.000532009	0
FBgn0028515	EndoGI	0.594622	0.244378	1.04346	0.0121574	1.26627	0.002247	0
FBgn0028532	CG7968	0.565772	0.325183	0.917839	0.100588	1.11059	0.0473324	0
FBgn0028546	ics	0.993338	0.00641815	1.41179	0.000126317	1.55377	4.75595e-05	0
FBgn0028552	gammaSnap1	0.208426	0.781181	1.01001	0.0159445	1.33813	0.00136803	0
FBgn0028946	Or35a	0.217674	0.710019	1.83868	0.000875531	2.40025	6.35374e-05	0
FBgn0029003	mab-21	1.1459	0.30253	1.36892	0.223197	1.33147	0.234538	0
FBgn0029094	asf1	0.546901	0.316085	1.13572	0.0011685	1.7697	7.31185e-06	0
FBgn0029121	Sras	0.54922	0.311168	1.66434	1.73918e-05	1.90371	3.45662e-06	0
FBgn0029745	Rpn13R	-1.57773	0.0282945	0.46858	0.476131	0.832139	0.203036	0
FBgn0029762	NAAT1	-5.89295	0.00138019	-6.98608	0.000680828	-7.95428	0.000338272	0
FBgn0029914	CG4558	-0.144839	0.863285	0.909471	0.0301398	1.13878	0.00476045	0
FBgn0029935	CG4615	-2.19936	2.28546e-05	-0.184418	0.794743	1.136	0.00824513	0
FBgn0029937	CG8300	0.294143	0.72914	0.847499	0.0343825	1.27464	0.000633659	0
FBgn0030090	fend	-1.30971	0.0336429	-0.17179	0.779786	0.0956279	0.87627	0
FBgn0030114	CG17754	-1.38245	0.0061296	-0.379345	0.510999	0.627536	0.236723	0
FBgn0030183	CG15309	-1.13443	0.0602235	0.823438	0.167195	1.53477	0.0145537	0
FBgn0030268	Klp10A	0.578603	0.261249	1.5864	6.00518e-05	2.00062	4.12084e-06	0
FBgn0030357	Sclp	-0.322714	0.596944	0.468134	0.402831	1.09365	0.0160928	0
FBgn0030391	Rab40	0.144656	0.944139	0.683161	0.107204	1.22681	0.000173563	0
FBgn0030418	CG4004	-1.72143	0.00326341	-0.754075	0.17127	-0.581236	0.301719	0
FBgn0030499	CG11178	-0.112363	0.952886	0.926325	0.00794097	1.14119	0.000643982	0
FBgn0030597	Eo	-1.7785	0.168787	-0.726981	0.55189	-0.380501	0.749848	0
FBgn0030608	Lsd-2	-1.67895	0.000135963	0.328268	0.632452	1.01206	0.0138006	0
FBgn0030660	CG8097	-1.62404	0.00533324	-0.675298	0.224479	-0.559446	0.31974	0
FBgn0030839	CG5613	0.669297	0.153704	1.25609	0.00123189	1.39575	0.000407134	0
FBgn0030886	CG12672	-3.43096	0.00199984	-2.21719	0.0211681	-2.6585	0.00775235	0
FBgn0030929	CG15043	0.657732	0.217422	1.52892	0.00381741	2.17754	0.000201198	0
FBgn0030981	CG14191	-3.07399	0.0205167	-2.56813	0.0418714	-3.41541	0.0125817	0
FBgn0031099	CG17065	-0.326902	0.601461	0.485111	0.434934	1.07295	0.0834835	0
FBgn0031248	CG11912	0.272071	0.912369	1.71563	0.502019	2.47433	0.349116	0
FBgn0031249	CG11911	0.400849	0.872993	1.26035	0.621117	1.96612	0.452146	0
FBgn0031294	IA-2	-1.96592	0.000421716	-1.0779	0.0305773	-1.11941	0.0246873	0
FBgn0031450	Hrs	0.976536	0.00956115	1.53931	8.04452e-05	1.85373	1.00611e-05	0
FBgn0031457	Snx21	1.03069	0.0452649	1.37331	0.00879738	1.58515	0.00341519	0
FBgn0031533	CG2772	0.760157	0.685651	1.83701	0.344662	1.93633	0.320667	0
FBgn0031653	Jon25Biii	1.24149	0.646459	2.4353	0.390153	2.85738	0.323566	0
FBgn0031717	Oscillin	-0.485971	0.495949	0.503579	0.480258	1.23833	0.0958313	0
FBgn0031876	Atac1	0.0393261	0.966403	0.864862	0.0391912	1.10106	0.00536001	0
FBgn0031910	CG15818	-1.28995	0.00111583	-0.546575	0.306988	-0.0549227	0.954688	0
FBgn0031939	CG13796	-1.02089	0.0406114	-0.0726308	0.906966	1.01807	0.0396449	0
FBgn0032049	Bace	-2.69704	0.000439559	-0.318968	0.613521	1.07179	0.0890472	0
FBgn0032124	CG17855	0.225486	0.891843	1.11249	0.000617533	1.41063	2.95461e-05	0
FBgn0032264	Lip4	-0.166615	0.782164	1.29097	0.0228528	2.93163	5.22573e-05	0
FBgn0032358	Ppt2	-0.121349	0.914402	0.983066	0.00943103	1.3572	0.000307789	0
FBgn0032935	Atg18b	1.58958	0.00464989	1.9897	0.000787267	2.04316	0.00062697	0
FBgn0033055	Tbce	0.937745	0.0327396	1.22893	0.00420061	1.33498	0.00205061	0
FBgn0033093	CG3270	1.27957	0.038063	1.43882	0.0223737	1.33834	0.0309461	0
FBgn0033127	Tsp42Ef	0.39469	0.558286	1.60579	9.52816e-05	1.80521	2.54814e-05	0
FBgn0033139	Tsp42Er	0.465493	0.438585	0.919785	0.0213768	1.28242	0.000902436	0
FBgn0033292	Cyp4ad1	0.842565	0.0311549	1.28451	0.12935	1.44914	0.0899863	0
FBgn0033355	CG13748	-4.10872	2.29388e-05	-0.278301	0.649507	1.25701	0.0353698	0
FBgn0033551	CG7222	0.639755	0.220114	1.41881	0.00388151	2.05134	0.000175343	0
FBgn0033774	CG12374	-6.24898	3.39074e-05	-5.44776	8.09762e-05	-5.11527	0.000119444	0
FBgn0033784	SCCRO3	0.310722	0.749601	1.03895	0.00307703	1.41345	8.19465e-05	0
FBgn0033802	CG17724	-1.38213	0.0101197	-0.361942	0.532807	0.0989871	0.870315	0
FBgn0033846	mip120	0.930161	0.0501826	1.23984	0.00816764	1.36546	0.00394836	0
FBgn0033875	CG6357	-3.29993	1.73637e-05	-0.910163	0.0964766	-0.439518	0.446449	0
FBgn0033926	Arc1	0.456982	0.46762	0.66493	0.149797	1.49064	0.000112333	0
FBgn0033945	CG12868	0.445907	0.477887	2.20564	2.15179e-06	2.57852	3.89829e-07	0
FBgn0033999	CG8093	-0.954649	0.675757	2.79181	0.25589	4.14296	0.120674	0
FBgn0034160	CG5550	1.24056	0.0344438	2.38914	0.000468996	2.59809	0.000235083	0
FBgn0034270	PIG-A	0.396251	0.606249	0.791172	0.0443581	1.09828	0.00158087	0
FBgn0034312	CG10916	0.11855	0.917803	0.846773	0.0339825	1.61056	5.51865e-05	0
FBgn0034317	CG14499	2.63065	0.00417247	3.85939	0.000322451	4.4431	0.00011966	0
FBgn0034443	cer	-0.0226882	0.976895	1.31808	0.00201254	1.95021	4.95684e-05	0
FBgn0034480	CG16898	-3.60692	6.66335e-06	-2.52895	0.000142287	-2.63331	9.63494e-05	0
FBgn0034512	CG18067	-2.68878	0.00233258	-1.10936	0.138279	-0.62968	0.382037	0
FBgn0034528	CG11180	-2.32882	0.00392026	-1.50552	0.0420836	-1.38159	0.0593349	0
FBgn0034582	Cht9	0.922948	0.69252	2.70438	0.280666	3.18275	0.216591	0
FBgn0034709	Swim	0.944034	0.0228196	1.20007	0.00291961	1.22096	0.00247847	0
FBgn0035186	CG13912	-0.0940863	0.923054	0.885161	0.0304837	1.71228	5.57766e-05	0
FBgn0035213	CG2199	-1.48377	0.00520843	-1.12702	0.0279595	-1.17643	0.0215699	0
FBgn0035251	Vta1	0.164833	0.891929	0.725495	0.0898469	1.19547	0.000889142	0
FBgn0035426	CG12078	1.97757	0.137291	3.90178	0.00700053	4.86616	0.00169856	0
FBgn0035444	CG12012	-0.00504071	0.998335	1.59001	9.40976e-06	2.47762	4.40405e-08	0
FBgn0035542	DOR	0.021301	0.973015	1.16819	0.0614566	1.66903	0.0112815	0
FBgn0035666	Jon65Aii	1.02941	0.660983	1.91449	0.428772	2.27598	0.354814	0
FBgn0035670	CG10472	-0.088464	0.960973	0.813214	0.655827	1.16485	0.527209	0
FBgn0035715	Ist1	1.40478	0.000944756	1.84798	6.95235e-05	1.92607	4.48615e-05	0
FBgn0035743	Acbp6	1.34631	0.0133158	1.97106	0.000912556	2.2169	0.00033688	0
FBgn0035781	CG8560	0.829053	0.617039	1.25326	0.455559	1.30517	0.437985	0
FBgn0035868	CG7194	0.841642	0.116541	1.13028	0.0338047	1.15239	0.0296167	0
FBgn0035886	Jon66Ci	0.472769	0.860495	1.59924	0.562507	2.02872	0.469884	0
FBgn0035957	CG5144	-1.27874	0.0443178	-0.56911	0.358083	-0.531099	0.387827	0
FBgn0035986	CG4022	-1.48856	1.95205e-05	-0.594183	0.233231	-0.170287	0.930062	0
FBgn0035999	CG3552	-1.83799	0.000192479	-1.38469	0.0022754	-1.43838	0.0015644	0
FBgn0036155	CG6163	0.334715	0.720291	1.79327	0.065533	2.79572	0.00816052	0
FBgn0036428	Gbs-70E	-1.57808	0.0250388	-0.485508	0.462698	-0.125452	0.849886	0
FBgn0036463	Reck	-1.94074	0.00306975	-1.65087	0.00906637	-1.96756	0.00265408	0
FBgn0036516	CG7656	0.255744	0.944094	0.934508	0.00108345	1.11942	5.71223e-05	0
FBgn0036740	Vps60	0.756906	0.0444358	1.57007	6.11829e-06	1.79118	1.12294e-06	0
FBgn0036766	CG5506	0.354596	0.590697	1.33602	0.00122313	2.07069	1.58621e-05	0
FBgn0036767	CG16775	2.7742	6.5389e-06	4.51573	7.51195e-08	5.31298	1.94375e-08	0
FBgn0036805	Chmp1	1.09556	0.00173696	2.19155	5.76782e-07	2.27316	3.79103e-07	0
FBgn0036813	Atg3	0.490242	0.479286	1.02721	0.000821302	1.42648	8.88426e-06	0
FBgn0036882	CG9279	-1.94084	0.00525172	-1.52332	0.0223394	-1.79162	0.0083363	0
FBgn0037101	CG7634	1.69297	0.00137083	3.65674	8.50272e-07	5.13775	3.94566e-08	0
FBgn0037465	CG1105	0.876115	0.078273	1.63093	0.00168924	1.7043	0.00115202	0
FBgn0037617	nom	-0.173153	0.781826	0.663968	0.196481	1.14895	0.0147731	0
FBgn0037677	CG12951	1.75676	0.422255	4.51063	0.0612907	7.21041	0.011218	0
FBgn0037722	CG8319	-1.43232	0.000507855	-0.333239	0.633154	-0.0453234	0.997531	0
FBgn0037817	Cyp12e1	-1.48798	0.000698721	-0.783799	0.0865998	-0.503658	0.362043	0
FBgn0038108	CG7518	-1.7574	2.84258e-05	-1.304	0.00062062	-1.15154	0.00227804	0
FBgn0038143	CG9813	-2.16582	0.0138238	-1.29645	0.111564	-0.994621	0.212873	0
FBgn0038180	Cht5	0.99724	0.039926	1.43889	0.00365525	1.80977	0.000525367	0
FBgn0038243	CG8066	-0.0739699	0.96813	0.900951	0.0119756	1.07125	0.00169887	0
FBgn0038446	CG14903	-0.0117338	0.991056	0.986174	0.0120263	1.28256	0.000908856	0
FBgn0038680	Cyp12a5	-0.239005	0.776322	0.89312	0.0283086	1.26247	0.00118226	0
FBgn0038756	CG4783	-2.02336	0.00400745	-0.993669	0.11583	-0.22919	0.717552	0
FBgn0038784	CG4362	-0.681987	0.771158	1.16725	0.622388	1.78162	0.461708	0
FBgn0038830	CG17272	0.859531	0.016597	1.22106	0.000248184	1.22992	0.000225585	0
FBgn0039044	p53	-1.99939	0.000246771	-1.12395	0.0195923	-0.545138	0.312682	0
FBgn0039272	CG11836	-0.00518386	0.993195	0.850999	0.0993438	1.47522	0.00484365	0
FBgn0039273	shams	-1.77825	0.000425433	-0.431502	0.449134	-0.0297157	0.965483	0
FBgn0039316	CG11893	-3.38422	0.00134295	-2.31438	0.0127696	-2.46039	0.00915843	0
FBgn0039402	Vps2	0.754218	0.0581987	1.49803	2.98278e-05	1.5574	2.01719e-05	0
FBgn0039431	plum	-1.46433	0.00121748	0.20657	0.76335	0.570033	0.277059	0
FBgn0039525	CG5646	-1.90543	0.00400555	-1.55022	0.015055	-1.77848	0.0060574	0
FBgn0039665	CG2310	-0.0756472	0.954188	0.830453	0.035571	1.22501	0.000701706	0
FBgn0039767	CG2218	0.0145835	0.994181	0.840487	0.0227771	1.14263	0.000706131	0
FBgn0039773	CG2224	0.771122	0.0678321	1.17486	0.00165567	1.35169	0.000362306	0
FBgn0039869	CG1890	0.742758	0.0852565	1.51519	0.000115577	1.92044	8.55643e-06	0
FBgn0039966	Rab21	-0.125592	0.968499	0.789197	0.0255648	1.03754	0.000798425	0
FBgn0040285	Scamp	-0.0803635	0.89803	1.12687	0.0215222	1.25498	0.0108987	0
FBgn0040342	CG3706	-0.0717383	0.906794	2.44965	0.000409454	4.12716	5.18509e-06	0
FBgn0040398	CG14629	0.365824	0.53262	0.960455	0.0799828	1.51943	0.00812823	0
FBgn0040551	CG11686	0.757978	0.0592992	1.12591	0.00108459	1.21724	0.000419554	0
FBgn0040817	CG14132	-1.6285	0.00980868	-0.650264	0.2729	-0.310714	0.608085	0
FBgn0040850	CG15210	-0.136815	0.88076	1.13317	0.00400047	1.74483	5.7126e-05	0
FBgn0040964	CG18661	-1.47284	0.0024612	-0.980189	0.0384739	-1.07085	0.0217151	0
FBgn0041094	scyl	-1.26238	0.00234146	-0.526774	0.331995	0.158764	0.840309	0
FBgn0042092	CG13773	-1.27748	0.0338254	-0.97443	0.0996176	-1.18355	0.0465641	0
FBgn0042175	CG18858	-0.249825	0.864345	1.10835	0.000721867	1.11175	0.000692228	0
FBgn0043575	PGRP-SC2	0.135055	0.898279	1.00972	0.347857	1.56093	0.0157741	0
FBgn0044050	Ilp3	-2.58787	0.000937713	-1.68914	0.0152533	-1.30181	0.0499868	0
FBgn0050052	Obp49a	-2.04926	0.00969194	0.547959	0.429129	1.81664	0.0155394	0
FBgn0050090	CG30090	1.01787	0.130106	2.33484	0.00216587	3.01691	0.000304886	0
FBgn0050104	NT5E-2	0.103005	0.957105	0.770836	0.0468662	1.36417	6.65898e-05	0
FBgn0050423	CG30423	0.0197298	0.989306	0.906978	0.0155185	1.27963	0.0003689	0
FBgn0050424	CG30424	0.747704	0.049935	1.45562	1.45632e-05	1.62269	4.09554e-06	0
FBgn0051072	Lerp	-0.80136	0.0732208	0.407258	0.506348	1.07803	0.00954149	0
FBgn0051148	Gba1a	0.916874	0.0670749	1.81741	0.00078244	2.29693	9.27332e-05	0
FBgn0051267	CG31267	-5.50976	4.5664e-08	-4.92743	1.09904e-07	-4.3849	2.13291e-07	0
FBgn0051363	Jupiter	-0.712522	0.113975	2.33041	1.61891e-06	2.92012	1.47132e-07	0
FBgn0051388	CG31388	-1.57389	0.00249797	-1.00731	0.0411417	-0.546882	0.311312	0
FBgn0051414	Gba1b	-0.215302	0.778086	0.970616	0.208088	1.58654	0.0440514	0
FBgn0051436	CG31436	-1.28195	0.00297858	-0.702371	0.144103	-0.265211	0.695412	0
FBgn0051453	pch2	-2.69184	9.60962e-05	-1.91414	0.00154479	-1.68964	0.00362399	0
FBgn0051469	CG31469	-1.53589	0.00369316	-0.753431	0.148822	-0.038039	0.950885	0
FBgn0051632	sens-2	-2.05829	0.0247852	-1.29546	0.451289	-1.11111	0.511048	0
FBgn0051633	CG31633	0.408487	0.479145	1.27464	0.0181777	1.56372	0.00538897	0
FBgn0051901	Mur29B	0.530242	0.326195	0.777855	0.10702	1.04061	0.0229208	0
FBgn0052095	CG32095	-1.28199	0.0018812	0.0400667	0.994512	0.478059	0.490683	0
FBgn0052109	CG32109	0.366568	0.677998	0.83715	0.0241817	1.03428	0.00247725	0
FBgn0052302	CG32302	0.236129	0.693878	1.20016	0.0340393	1.42216	0.0142669	0
FBgn0052368	CG32368	-3.0022	6.3791e-07	0.0100958	0.989991	1.5144	0.000525843	0
FBgn0052380	SMSr	0.350354	0.703994	0.985548	0.00450296	1.48169	3.39786e-05	0
FBgn0052677	X11Lbeta	-2.2201	0.00472782	-1.3869	0.0529724	-1.03446	0.129251	0
FBgn0052767	CG32767	-4.01426	0.000117153	-2.36679	0.00461025	-2.42303	0.00396755	0
FBgn0053147	Hs3st-A	-0.434414	0.585101	0.858215	0.0125162	1.03476	0.00120339	0
FBgn0053192	MtnD	1.03717	0.052722	1.5369	0.00622112	1.69674	0.00310665	0
FBgn0053198	pen-2	-0.0517819	0.987557	0.615311	0.193043	1.18631	0.000147308	0
FBgn0053635	CG33635	0.206465	0.932022	0.837149	0.0130779	1.224	7.24036e-05	0
FBgn0054034	CG34034	-0.527882	0.38089	0.620044	0.29411	1.44287	0.0153142	0
FBgn0062412	Ctr1B	-1.70505	0.0436902	-0.065017	0.934014	1.70712	0.043315	0
FBgn0062978	CG31808	-1.42931	0.00220243	-0.949851	0.039848	-1.08993	0.0165197	0
FBgn0065032	Arpc3B	0.788878	0.0677057	1.80873	3.55319e-05	1.84239	2.89324e-05	0
FBgn0067629	CG33332	0.304423	0.641546	0.903315	0.040795	1.11843	0.00859983	0
FBgn0082585	sprt	-1.32788	0.0079199	-0.466139	0.404253	-0.105903	0.865432	0
FBgn0085188	CG34159	0.0731679	0.973486	1.2002	0.000287226	1.3868	4.72167e-05	0
FBgn0085423	GramD1B	0.210565	0.832033	0.832894	0.0393143	1.19589	0.00130464	0
FBgn0085453	Mthfs	-1.28973	0.0419485	-1.09522	0.0788118	-1.22017	0.0516419	0
FBgn0086251	del	-1.34813	0.00972565	-0.725416	0.170413	-0.599874	0.268144	0
FBgn0259711	CG42365	0.709018	0.185281	1.52984	0.0046812	2.50012	7.55978e-05	0
FBgn0259937	Nop60B	-2.19589	0.00167075	-1.75733	0.00781216	-1.89149	0.00478942	0
FBgn0259984	kuz	-0.783332	0.115365	0.562699	0.293497	1.25773	0.00847408	0
FBgn0259998	CG17571	-0.221455	0.932314	0.973328	0.711826	1.25548	0.636146	0
FBgn0260027	CG42495	1.69283	1.9764e-05	2.2531	6.82185e-07	2.20203	8.67862e-07	0
FBgn0260748	CG5004	0.963983	0.0143348	1.22245	0.00145816	1.18441	0.00201371	0
FBgn0260866	dnr1	-1.68401	0.000108065	-0.174955	0.836282	0.694385	0.135773	0
FBgn0260943	Rbp6	-4.40799	0.000218129	-2.71481	0.00429763	-3.16487	0.0015931	0
FBgn0260991	Incenp	-1.37101	0.0556223	-0.561413	0.404819	-0.364225	0.58591	0
FBgn0261108	Atg13	-1.64234	0.000271436	-0.4227	0.479699	-0.0806808	0.919551	0
FBgn0261862	whd	0.20049	0.751906	0.941624	0.132893	1.19698	0.0499914	0
FBgn0262366	CG43064	0.569043	0.286277	2.11087	0.000111545	2.32436	4.3588e-05	0
FBgn0262730	dtn	-1.35451	0.00144706	-0.172739	0.8194	0.0617039	0.938793	0
FBgn0262951	lncRNA:CR43270	0.499116	0.387108	1.43965	0.000189552	1.81498	1.54054e-05	0
FBgn0263081	CG43349	0.214723	0.79216	2.19019	5.79758e-06	2.88792	3.13619e-07	0
FBgn0263106	DnaJ-1	-2.63939	6.20282e-07	-1.98406	1.35377e-05	-1.77351	4.6464e-05	0
FBgn0263336	lncRNA:CR43417	1.39226	0.00761028	2.78597	1.60551e-05	3.63995	1.06428e-06	0
FBgn0263617	lncRNA:CR43626	0.799428	0.229983	2.49876	0.00136922	3.50994	9.79913e-05	0
FBgn0263773	fok	-1.83843	0.0140247	0.808754	0.240645	1.39333	0.0531136	0
FBgn0263830	CG40486	-2.17439	0.0166783	-0.532737	0.506645	0.709392	0.371292	0
FBgn0264001	bru3	-1.56256	0.0152828	-0.960269	0.11503	-1.04845	0.086277	0
FBgn0264273	Sema2b	-2.07108	0.000583434	-1.29791	0.0154966	-1.30709	0.0142211	0
FBgn0264291	Det	-1.99965	0.00159307	-1.17	0.0391216	-0.99729	0.0734122	0
FBgn0264490	Eip93F	-3.99178	0.000125954	-2.61574	0.00231115	-2.40976	0.00349441	0
FBgn0264541	CG43920	0.69153	0.478814	1.14947	0.246394	1.46692	0.0140644	0
FBgn0264904	asRNA:CR44095	0.0341594	0.956896	1.11257	0.0197235	1.50232	0.00220717	0
FBgn0264987	lncRNA:CR44138	-3.36843	0.00125311	-2.07507	0.0207342	-2.14668	0.0174976	0
FBgn0265001	ppk18	0.490278	0.649654	1.01129	0.354932	1.14513	0.0288759	0
FBgn0265174	PIG-V	0.642865	0.151044	1.04983	0.000945586	1.09532	0.000527287	0
FBgn0265377	lncRNA:CR44318	0.720727	0.0958779	0.961448	0.0103548	1.15556	0.00146544	0
FBgn0265464	Traf6	-0.0438232	0.981029	0.746002	0.0647559	1.08169	0.00155478	0
FBgn0265512	mlt	1.01226	0.00594614	1.3081	0.000355445	1.23826	0.000656235	0
FBgn0265597	rad	-3.37503	0.000416853	-2.27182	0.00555569	-2.22405	0.00568325	0
FBgn0265873	lncRNA:CR44662	-1.37456	0.00624109	-0.30218	0.743844	0.594387	0.259658	0
FBgn0266405	CG45045	0.424651	0.457831	1.39105	0.00320646	2.27824	3.90224e-05	0
FBgn0267029	lncRNA:CR45473	-1.80297	0.00513305	-1.26567	0.03567	-1.17777	0.0465019	0
FBgn0267339	p38c	0.83666	0.0684959	1.40078	0.00168458	1.62487	0.000498999	0
FBgn0267611	lncRNA:CR45949	-1.80073	0.035936	-1.2022	0.141169	-0.847271	0.282238	0
FBgn0267849	Syx7	0.868128	0.026309	1.26244	0.000593548	1.44764	0.000135432	0
FBgn0284255	Arpc4	0.835395	0.0219503	1.22505	0.00023645	1.33093	8.34402e-05	0
FBgn0000256	capu	1.01653	0.0237401	1.09071	0.0146427	1.10951	0.012929	1
FBgn0000535	eag	-2.48726	3.80398e-05	-2.10239	0.000188116	-1.9145	0.000375281	1
FBgn0000567	Eip74EF	-5.09912	2.51733e-07	-4.95129	3.2066e-07	-3.54694	5.10907e-06	1
FBgn0001079	fu	-1.52742	0.000764079	-1.29839	0.00300196	-0.886883	0.0476101	1
FBgn0001961	Arpc1	0.946553	0.0131617	1.11169	0.00266701	1.6935	3.07763e-05	1
FBgn0002609	E(spl)m3-HLH	-1.31747	0.00202662	-0.894449	0.0413185	0.0449108	0.955756	1
FBgn0002869	MtnB	1.1843	0.204543	1.86509	0.0557237	3.48203	0.00246964	1
FBgn0003209	raw	0.72746	0.12902	0.852686	0.0616957	1.07299	0.0142265	1
FBgn0010501	Dcp-1	0.684691	0.119107	1.31849	0.000191131	2.30896	3.06863e-07	1
FBgn0011746	ana	-1.74601	0.0512221	-1.17346	0.174085	-0.191979	0.814944	1
FBgn0013762	Cdk5	0.643667	0.189093	0.830991	0.0579715	1.12449	0.00615479	1
FBgn0015622	Cnx99A	0.516483	0.361168	0.789244	0.0568121	1.42399	0.000192691	1
FBgn0020257	Ppa	-0.038738	0.971972	0.337571	0.653378	1.12133	0.00315619	1
FBgn0020445	E23	-1.64849	0.0139239	-1.20761	0.0593856	0.256216	0.68248	1
FBgn0023094	cyc	-1.7578	0.00146275	-1.44458	0.00608686	0.0650388	0.916057	1
FBgn0026196	nop5	-2.18109	0.000846574	-1.91389	0.00234707	-2.09275	0.00116748	1
FBgn0026718	Agpat2	1.14274	0.0184685	1.41099	0.00446029	2.23055	9.08512e-05	1
FBgn0027259	Kmn1	-3.8133	1.94264e-06	-3.21745	8.84442e-06	-3.1861	7.93921e-06	1
FBgn0028380	fal	0.841856	0.0906306	1.07075	0.0273739	1.38676	0.00497141	1
FBgn0030040	CG15347	1.03967	0.0015163	1.19392	0.000247447	1.40159	3.27283e-05	1
FBgn0030189	CG2909	-3.32738	4.05941e-05	-2.46458	0.000471601	-1.4919	0.0153204	1
FBgn0030234	CG15211	0.441495	0.529346	0.592547	0.238195	1.06683	0.00197883	1
FBgn0030318	rho-4	0.443184	0.562302	0.631552	0.170608	1.08427	0.000764948	1
FBgn0030528	CG11095	0.492086	0.425319	0.645775	0.160209	1.24216	0.000298413	1
FBgn0030529	Clic	0.652717	0.17399	0.813355	0.057954	1.20734	0.00225424	1
FBgn0030744	CG9992	0.719084	0.139614	1.12577	0.0115282	1.7683	0.000259037	1
FBgn0030753	rngo	0.311365	0.70038	0.618299	0.206914	1.1767	0.00168309	1
FBgn0030876	CG6762	0.0999509	0.868809	0.553787	0.32092	1.67225	0.00296951	1
FBgn0030928	CG15044	1.76631	9.22253e-05	2.08424	1.57807e-05	2.40598	3.43848e-06	1
FBgn0031161	CG15445	-1.30838	0.00590158	-0.995986	0.0357986	-0.145523	0.821843	1
FBgn0031403	CG15387	0.295065	0.790265	0.467755	0.481319	1.11467	0.000948834	1
FBgn0031413	CG9967	0.433119	0.45657	0.915434	0.0380197	1.988	4.30137e-05	1
FBgn0031434	insv	-2.18191	0.000710609	-1.71248	0.00449531	-0.793521	0.150353	1
FBgn0031483	CG9641	-1.55462	0.00659605	-1.21726	0.0261509	-1.03179	0.0545734	1
FBgn0031484	CG3165	0.895318	0.0707481	1.26757	0.00977331	1.9672	0.0003082	1
FBgn0031661	Gmd	0.738521	0.0850953	0.891253	0.0218089	1.16441	0.00154615	1
FBgn0031836	CG11050	0.0969345	0.873231	0.512728	0.35958	1.64655	0.00295516	1
FBgn0031896	CG4502	-1.49005	0.00137982	-0.668838	0.18034	0.476531	0.393631	1
FBgn0031969	pes	1.11212	0.0119222	1.28295	0.00389561	1.54492	0.000855541	1
FBgn0032684	Ugt301D1	-2.35712	0.00199655	-1.97924	0.00638482	-0.859352	0.181719	1
FBgn0032775	CG17544	-1.16812	0.011167	-0.731564	0.138115	1.74628	0.00042697	1
FBgn0033087	Hsepi	0.368435	0.63947	0.613129	0.209452	1.28757	0.000354066	1
FBgn0033195	CG1360	-2.17857	0.000100015	-1.93248	0.000316938	-1.22945	0.00975772	1
FBgn0033222	CG12824	-1.3181	0.0265875	-0.740323	0.204506	0.830866	0.151432	1
FBgn0033266	Socs44A	0.901845	0.0379873	1.16002	0.00564392	1.80545	9.81343e-05	1
FBgn0033294	Mal-A4	-0.0502467	0.968492	0.85649	0.50608	2.22386	0.0107514	1
FBgn0033301	CG12780	-2.02629	0.0012027	-1.35861	0.0175531	-0.0935023	0.877184	1
FBgn0033550	CG12341	0.893914	0.0578477	1.02908	0.0259762	1.66808	0.000692356	1
FBgn0033733	CG8834	-3.4863	8.95436e-06	-2.05437	0.000669139	0.692519	0.22305	1
FBgn0033988	pcs	1.38964	0.000737843	1.68581	0.000121038	1.78641	6.45481e-05	1
FBgn0034196	CG15605	-0.203507	0.926473	1.07638	0.62948	3.52476	0.158898	1
FBgn0034304	CG5742	0.451709	0.500673	0.625411	0.189592	1.08257	0.00193904	1
FBgn0034392	MFS15	0.220874	0.916258	0.562695	0.296943	1.02576	0.00109676	1
FBgn0034577	cpa	0.348602	0.736706	0.621044	0.188736	1.07648	0.00101402	1
FBgn0034612	CG10505	-0.577572	0.301377	0.11877	0.84393	1.92753	0.00107408	1
FBgn0034804	CG3831	-1.29664	0.00178553	-1.07493	0.00955636	-0.794216	0.0730532	1
FBgn0035211	CG2211	-0.103818	0.923784	0.375514	0.597279	1.29193	0.000597819	1
FBgn0035246	CG13928	-2.15359	0.000446067	-1.87472	0.00143436	-1.8174	0.00167466	1
FBgn0035790	Cyp316a1	-0.458989	0.76415	0.370948	0.806957	1.98931	0.19341	1
FBgn0036022	CG8329	1.10874	0.510853	1.59776	0.351907	2.79036	0.122057	1
FBgn0036058	CG6707	0.250819	0.91619	0.617475	0.184001	1.13726	0.000136126	1
FBgn0036165	chrb	0.141301	0.825126	0.51975	0.340307	1.5494	0.00176455	1
FBgn0036196	CG11658	-0.0437467	0.989716	0.324391	0.806138	1.12711	0.000306699	1
FBgn0036212	CG11597	0.41145	0.46665	0.698758	0.2139	1.14994	0.0147626	1
FBgn0036826	arx	-1.63761	0.00132998	-1.24495	0.00955108	-0.510431	0.349601	1
FBgn0036996	mag	0.844576	0.282101	1.08423	0.173963	1.37583	0.0889559	1
FBgn0037100	CapaR	1.70449	0.0104733	2.60547	0.000417368	4.34308	4.04231e-06	1
FBgn0037195	CG11226	-1.41102	0.00424532	-1.08761	0.0244658	-0.804942	0.103084	1
FBgn0037293	CG12007	0.610532	0.236131	0.815079	0.0844422	1.23631	0.00605678	1
FBgn0037562	Nazo	-1.77005	0.00425791	-1.55209	0.0103896	-1.15558	0.0444121	1
FBgn0037592	CG11737	0.729148	0.119848	1.08566	0.0101019	3.15372	3.28654e-07	1
FBgn0037850	CG14695	-0.095754	0.874305	0.59736	0.297874	1.95235	0.00161596	1
FBgn0037856	Leash	-1.338	0.000746639	-0.8703	0.0355414	0.17286	0.851189	1
FBgn0038221	IFT54	-1.54664	0.00519865	-1.03879	0.0487039	-0.328794	0.572665	1
FBgn0038277	RpS5b	-1.26245	0.0244203	-0.788159	0.155913	0.346914	0.550792	1
FBgn0038424	CG17565	0.644857	0.182032	0.868708	0.0374458	1.23899	0.00171197	1
FBgn0038455	CG14907	-1.44158	0.010078	-0.98408	0.0694805	-0.174607	0.771054	1
FBgn0038479	CG17477	-4.29027	0.000129741	-3.65858	0.000388076	-2.78039	0.0019629	1
FBgn0038763	PIG-L	1.03259	0.0167455	1.12464	0.00869126	1.26302	0.00330033	1
FBgn0038790	MtnC	0.781085	0.260816	1.23747	0.084556	2.08198	0.00688225	1
FBgn0038874	ETHR	-4.68155	2.56522e-06	-3.98495	8.99539e-06	-3.7058	1.40438e-05	1
FBgn0038881	CG16791	0.295282	0.690281	0.636405	0.192031	1.15154	0.00367078	1
FBgn0038928	Fadd	-0.196244	0.87619	0.131844	0.926694	1.31243	0.000204474	1
FBgn0039114	Lsd-1	-0.598188	0.454652	0.0631449	0.936296	2.0142	0.0207955	1
FBgn0040064	yip2	0.728272	0.107653	0.856194	0.0420084	1.19588	0.00253289	1
FBgn0040089	meso18E	-1.65324	0.000538194	-1.45289	0.00155811	-1.62157	0.000613305	1
FBgn0040251	Ugt302K1	-3.96573	3.09033e-06	-3.2502	1.65533e-05	-3.39734	1.01321e-05	1
FBgn0042101	CG18744	2.28324	2.72506e-07	2.83026	2.52275e-08	3.41117	3.65837e-09	1
FBgn0043364	cbt	-1.37654	8.73109e-06	-0.933649	0.00235168	-0.42618	0.656154	1
FBgn0046225	CG17230	-1.68099	0.00935507	-1.45744	0.0213361	-0.528613	0.377421	1
FBgn0046302	CG10650	0.717011	0.0693571	0.822627	0.0189971	1.14514	0.000283505	1
FBgn0046689	Takl1	-0.414752	0.469731	-0.0467885	0.943635	1.42883	0.00242971	1
FBgn0050082	CG30082	2.04749	0.000115408	2.60506	1.0373e-05	3.21745	1.2332e-06	1
FBgn0051344	CG31344	0.0170305	0.980196	0.340776	0.572558	1.88742	0.000158356	1
FBgn0051568	tRNA:Ala-AGC-2-6	2.79476	0.00221718	3.48972	0.000364366	4.18908	6.73842e-05	1
FBgn0051774	fred	-4.93331	3.1074e-07	-3.82853	2.0609e-06	-2.30747	0.000129468	1
FBgn0051955	CG31955	2.1878	0.00179662	2.57591	0.000506643	2.99113	0.000144139	1
FBgn0052017	CG32017	-2.23394	0.000921359	-2.04701	0.00182178	-2.08123	0.00150877	1
FBgn0052537	CG32537	0.121884	0.863141	0.536879	0.31692	1.16441	0.00787747	1
FBgn0052636	lncRNA:CR32636	-2.11007	0.000311301	-1.13438	0.0246965	0.598873	0.260862	1
FBgn0052815	CG32815	-0.726004	0.197782	-0.321662	0.585129	1.28431	0.0194241	1
FBgn0053120	CG33120	0.303117	0.606463	0.692801	0.193158	2.10042	0.000314022	1
FBgn0053346	CG33346	-1.17932	0.0369874	-0.290418	0.624552	2.95441	3.50493e-05	1
FBgn0053469	CG33469	0.761048	0.0892153	0.991882	0.0155275	1.7212	8.78298e-05	1
FBgn0058469	lncRNA:CR40469	-2.36859	0.000182012	-2.29106	0.000243818	-1.41071	0.00987399	1
FBgn0083025	snoRNA:Psi18S-640b	2.48666	0.0010376	3.37042	6.80277e-05	4.25516	6.94296e-06	1
FBgn0083123	Uhg5	-3.64616	1.94502e-06	-2.8718	1.66843e-05	-2.96758	1.17247e-05	1
FBgn0085434	NaCP60E	-1.53614	0.00208743	-1.40686	0.00404458	-1.45994	0.00292523	1
FBgn0086608	CG34112	0.242137	0.730668	0.410628	0.494097	1.08282	0.010218	1
FBgn0250869	CG42240	-2.09145	0.00213808	-1.31223	0.034535	-0.094318	0.879427	1
FBgn0259745	wech	-1.35027	0.00156977	-0.924895	0.0331378	-0.236507	0.740431	1
FBgn0259823	CG42404	-2.11219	0.000442468	-1.82094	0.00154516	-1.61717	0.00344151	1
FBgn0259938	cwo	-1.40081	0.00408796	-1.06603	0.0258271	-0.668089	0.194879	1
FBgn0260768	CG42566	-2.46248	0.00125914	-2.03017	0.00490649	-1.88207	0.00709059	1
FBgn0261503	lncRNA:CR42651	-1.31314	0.00961247	-1.13489	0.0240332	-0.58677	0.275298	1
FBgn0261674	CG42709	0.0598859	0.924018	0.277201	0.643323	1.25401	0.0109045	1
FBgn0261930	vnd	-1.59232	0.00130243	-1.13269	0.0155445	-0.466488	0.403876	1
FBgn0262580	CG43120	-2.63079	3.55211e-05	-2.20153	0.000181561	-0.857463	0.0905383	1
FBgn0262816	CG43187	-1.44853	0.00104211	-1.00951	0.0200377	-0.0757751	0.921714	1
FBgn0263219	Dscam4	1.24372	0.0174592	1.37768	0.00949068	1.63714	0.00296226	1
FBgn0263392	Tet	-1.26575	0.00198425	-0.952561	0.0227174	-0.373586	0.563369	1
FBgn0264389	opm	1.20342	0.00116215	1.36491	0.000296906	1.73906	2.33231e-05	1
FBgn0264994	lncRNA:CR44145	-1.48795	0.0113531	-0.485686	0.585885	1.22965	0.161943	1
FBgn0265533	CR44383	-1.56878	0.00554475	-1.33509	0.0146923	-0.778278	0.147473	1
FBgn0266420	Ote	-1.36698	0.00575775	-0.968578	0.0478757	-0.587789	0.268833	1
FBgn0266557	kis	-2.19975	0.000258357	-1.94043	0.000769046	-2.09108	0.000403206	1
FBgn0266742	lncRNA:CR45215	-1.62926	1.93082e-06	-0.983238	0.00157599	0.225149	0.924289	1
FBgn0266853	lncRNA:CR45314	0.30999	0.596995	0.802309	0.138783	1.96639	0.00084081	1
FBgn0284254	Impbeta11	0.3052	0.768705	0.551742	0.309512	1.12164	0.00102824	1
FBgn0000615	exu	1.08332	0.00325841	0.934216	0.0142278	1.39866	0.000196526	2
FBgn0005631	robo1	-1.27264	5.33459e-05	-1.48001	8.67315e-06	-0.556772	0.310661	2
FBgn0027509	TBCD	0.872137	0.0934409	0.761706	0.149149	1.07318	0.0367225	2
FBgn0030005	CG2120	-1.63186	0.000455345	-1.56637	0.000654408	-1.68141	0.000331338	2
FBgn0031149	Stt3A	-1.33974	0.000772238	-1.4292	0.000417063	-1.02298	0.010083	2
FBgn0031384	CG4238	0.543788	0.348907	0.255317	0.670372	1.05261	0.0411633	2
FBgn0031534	Snx1	0.58589	0.250775	0.385493	0.585622	1.10144	0.00327834	2
FBgn0031688	Cyp28d2	-0.95967	0.0509411	-1.32983	0.00738257	0.420311	0.460169	2
FBgn0031747	CG9021	-0.0179389	0.976654	-0.592006	0.338804	1.57151	0.0121525	2
FBgn0033313	Cirl	-2.63887	0.000271309	-2.55334	0.000356244	-2.16629	0.0012879	2
FBgn0034052	CG8299	-1.78603	0.0114532	-1.82954	0.00994783	-1.49685	0.0295412	2
FBgn0034761	CG4250	-2.13681	1.9667e-06	-2.17357	1.74624e-06	-1.88539	7.68623e-06	2
FBgn0034915	eIF6	-1.16178	0.0289245	-1.23663	0.0207728	-0.791131	0.14147	2
FBgn0035158	CG13895	-1.17956	0.00380875	-1.24508	0.00239408	-0.971778	0.0190862	2
FBgn0035811	Mcad	2.02831	0.0401812	2.18737	0.0286473	2.45738	0.0157623	2
FBgn0036237	viaf	0.758421	0.147629	0.560671	0.306317	1.13591	0.0254563	2
FBgn0036684	CG3764	-1.15681	0.00417605	-1.45203	0.000505836	0.223774	0.77682	2
FBgn0036754	CG5589	-1.96672	0.00371149	-2.02727	0.00316522	-1.86936	0.00510287	2
FBgn0037141	DNApol-eta	-1.22412	0.00847625	-1.37681	0.00381804	-0.987765	0.0335369	2
FBgn0037478	CG2656	-1.35619	0.000325033	-1.44749	0.000172625	-0.924776	0.0161905	2
FBgn0037976	Tk	-1.9761	0.196533	-2.04393	0.191187	-1.33975	0.358815	2
FBgn0038530	AttD	3.5127	0.00010322	4.01253	3.65913e-05	4.94134	7.38963e-06	2
FBgn0038855	CG5745	-1.82183	0.00632067	-1.88592	0.00510208	-1.65881	0.0112212	2
FBgn0039099	GILT2	-1.18077	0.0514023	-1.31471	0.0348139	-0.510037	0.394482	2
FBgn0040268	Top3alpha	-1.47511	0.00419969	-1.57183	0.00282778	-0.6889	0.187646	2
FBgn0041630	Hexo1	1.11311	0.192478	1.0082	0.235988	1.63745	0.0429965	2
FBgn0045800	Uhg1	-3.00693	7.04637e-06	-2.75655	1.62357e-05	-2.78224	1.3935e-05	2
FBgn0051636	CG31636	-0.177827	0.836903	-0.42205	0.630635	1.09741	0.209955	2
FBgn0053260	Tsen34	0.873103	0.111805	0.809174	0.145038	1.15017	0.0347736	2
FBgn0063667	CG32335	1.71704	0.0526261	1.89517	0.0353669	2.2431	0.0153456	2
FBgn0085405	CG34376	-1.13504	0.0352584	-1.32429	0.0157098	-0.0844689	0.888856	2
FBgn0260000	CG17570	1.36029	0.000444885	1.08281	0.00466624	2.23926	2.12353e-06	2
FBgn0262524	ver	-1.4497	0.00205122	-1.62576	0.000921197	-0.508984	0.350949	2
FBgn0263780	CG17684	-2.16713	0.00131917	-2.20793	0.00122844	-1.91273	0.00315508	2
FBgn0264006	dysc	-2.00486	0.000138976	-2.07401	0.000105761	-1.74328	0.000504308	2
FBgn0264704	lncRNA:CR43973	1.24371	0.0175568	1.18707	0.0230191	1.35864	0.0103027	2
FBgn0265967	lncRNA:CR44754	2.38209	0.00190888	2.6584	0.000856065	3.16226	0.000219607	2
FBgn0266346	CngB	-3.8999	0.00577726	-4.11406	0.0045371	-3.4916	0.00976136	2
FBgn0266859	lncRNA:CR45320	0.587687	0.326795	0.309789	0.612791	1.47204	0.0165926	2
FBgn0283451	br	-1.00507	0.0372218	-1.34838	0.00566995	0.485488	0.381005	2
FBgn0001215	Hrb98DE	-0.901611	0.00790539	-1.36129	3.9718e-05	-0.908188	0.00725918	3
FBgn0001330	kz	-1.77306	0.00111111	-2.80411	2.18856e-05	-1.91344	0.000560449	3
FBgn0002542	lds	-0.916916	0.170374	-1.39995	0.0466008	-0.829494	0.21112	3
FBgn0003062	Fib	-1.77813	0.000940762	-2.25463	0.000115369	-2.00626	0.000320175	3
FBgn0003863	alphaTry	-1.07653	0.0292817	-1.07044	0.0302288	-1.1884	0.0162771	3
FBgn0004556	Dbp73D	-1.4674	0.00241752	-2.33467	4.46897e-05	-1.59385	0.00128915	3
FBgn0010292	bys	-1.66753	0.000287053	-2.20672	1.75806e-05	-1.7234	0.000202105	3
FBgn0010520	Bka	-1.469	0.00126446	-2.12632	4.42652e-05	-1.50596	0.00101261	3
FBgn0015336	CG15865	-3.78851	1.97081e-06	-4.3875	5.87197e-07	-4.73181	3.0609e-07	3
FBgn0024912	agt	-3.5444	3.27003e-05	-3.79826	2.14482e-05	-4.23011	8.15253e-06	3
FBgn0025641	DAAM	-0.77117	0.171176	-1.30519	0.0234478	-0.697921	0.216866	3
FBgn0026702	Pop1	-0.70795	0.162193	-1.36644	0.00512393	-0.502411	0.359261	3
FBgn0027296	temp	-1.31343	0.00194939	-1.69284	0.000220068	-1.38572	0.00118589	3
FBgn0027579	mino	0.0170735	0.977887	-1.98874	0.002577	0.320732	0.597847	3
FBgn0027843	CAH2	1.40068	0.0139143	0.690437	0.220219	1.6457	0.00523826	3
FBgn0029525	CG18273	-1.50722	0.000825342	-2.15787	2.84234e-05	-1.51928	0.0007576	3
FBgn0029856	CG11700	1.03559	0.0266228	0.183922	0.773954	0.406194	0.481404	3
FBgn0029999	CG1575	-1.33111	0.00266247	-1.84592	0.00016504	-1.37935	0.00193708	3
FBgn0030574	sbm	-1.41937	0.000153055	-2.19226	1.21772e-06	-1.24974	0.000616342	3
FBgn0031002	CG14196	-1.21327	0.232132	-2.59736	0.0251951	-1.2586	0.215089	3
FBgn0031881	MME1	-1.06626	0.0153062	-1.30136	0.00329084	-1.10547	0.011616	3
FBgn0031882	Rab30	1.25634	0.00189771	0.930521	0.0254985	1.29875	0.0013793	3
FBgn0031945	CG7191	-1.40038	0.0210017	-1.64539	0.00852569	-1.57451	0.0111938	3
FBgn0032051	CG13097	-1.34825	0.00623085	-2.37488	6.14405e-05	-1.34808	0.0061322	3
FBgn0032085	CG9555	-1.28657	0.00256591	-1.49178	0.000709523	-1.45692	0.000861846	3
FBgn0032154	mtDNA-helicase	-1.03981	0.0335027	-1.68757	0.00152122	-0.89157	0.0708014	3
FBgn0032974	CG3651	-1.8738	0.0042762	-2.26435	0.00109849	-2.02022	0.00248803	3
FBgn0033375	CG8078	-1.2579	0.117683	-1.22072	0.129639	-1.45485	0.0733286	3
FBgn0033507	CG12909	-1.86321	0.00231851	-2.42418	0.000312743	-2.0788	0.000970031	3
FBgn0033978	Cyp6a23	-2.90366	2.10057e-06	-3.1087	1.08336e-06	-3.2975	6.1618e-07	3
FBgn0034641	mahj	-0.803879	0.0703101	-1.28746	0.00191482	-0.807072	0.0685723	3
FBgn0035035	Samtor	-0.718587	0.16813	-1.30264	0.0108026	-0.682567	0.193461	3
FBgn0035091	CG3829	-1.13556	0.0328514	-1.64782	0.00381393	-1.20978	0.0233742	3
FBgn0035537	CG11342	-0.482494	0.416689	-1.28576	0.0339588	-0.381259	0.523313	3
FBgn0035538	DopEcR	-0.528039	0.426063	-1.53958	0.0292392	-0.40303	0.543627	3
FBgn0035780	CG18417	-2.96233	0.0281644	-3.83191	0.0102242	-3.21704	0.019834	3
FBgn0036018	CG3335	-1.17317	0.0312386	-1.84062	0.00207625	-1.17394	0.0308343	3
FBgn0036254	CG5645	-1.08081	0.0292366	-1.17972	0.0179105	-1.24094	0.0126459	3
FBgn0036381	CG8745	-2.44286	0.011449	-3.74653	0.000939308	-2.23897	0.0177965	3
FBgn0036772	CG5290	-1.71607	0.00276235	-2.4339	0.000162496	-1.57449	0.00507407	3
FBgn0037087	CG7519	-0.672144	0.142153	-1.18826	0.00136493	-0.534493	0.331041	3
FBgn0037185	CG11367	-0.97662	0.0790445	-2.13559	0.000929028	-0.784322	0.159946	3
FBgn0037481	MAGE	-1.20476	0.0262761	-1.3377	0.0158677	-1.34552	0.0141071	3
FBgn0037489	CG1234	-1.32277	0.00118055	-1.72966	9.98059e-05	-1.52064	0.0003195	3
FBgn0038034	Cyp9f3	0.670703	0.176442	0.196279	0.772523	0.970086	0.0306107	3
FBgn0039274	CG11920	-1.42078	0.0016834	-1.72412	0.000347959	-1.62221	0.000573903	3
FBgn0039430	CG5455	-1.45629	0.00723989	-3.16614	1.15698e-05	-1.03043	0.0493847	3
FBgn0039900	Syt7	-2.91307	2.1436e-06	-3.11805	1.21531e-06	-3.31909	6.08726e-07	3
FBgn0040256	Ugt35C1	-3.49729	1.40924e-06	-3.53289	1.3159e-06	-4.76062	9.8923e-08	3
FBgn0041588	eIF2D	-1.11272	0.0184364	-1.50214	0.00227058	-1.13116	0.0164454	3
FBgn0043854	slam	0.953108	0.105279	0.424349	0.483839	1.06225	0.0709362	3
FBgn0045035	tefu	-1.09866	0.0195002	-1.67018	0.00099727	-1.19219	0.0111719	3
FBgn0050502	fa2h	1.18127	0.00544835	0.845272	0.0591616	1.29385	0.00248616	3
FBgn0083027	snoRNA:Psi18S-531	-0.996354	0.0398388	-1.18759	0.0147751	-1.19043	0.0135657	3
FBgn0086451	l(2)k09022	-1.68801	0.000183692	-2.48212	3.58017e-06	-1.84558	7.13787e-05	3
FBgn0086912	mbm	-1.96446	0.000302365	-2.80031	1.24649e-05	-1.92711	0.000349496	3
FBgn0250867	CG42238	-1.16645	0.00161059	-1.49198	0.000125188	-1.28517	0.000551635	3
FBgn0259246	brp	-1.77167	0.00114851	-1.85006	0.000841464	-1.96004	0.000467914	3
FBgn0261286	Mat89Ba	-1.93848	4.01326e-05	-2.71635	1.38906e-06	-1.86346	5.83529e-05	3
FBgn0261983	l(2)gd1	1.18479	0.0332005	1.13884	0.0401474	1.171	0.0350889	3
FBgn0263605	l(3)72Dn	-1.82896	6.84817e-05	-2.70673	1.35953e-06	-1.85154	5.79362e-05	3
FBgn0266421	RPA3	-0.728949	0.100358	-1.19639	0.00192903	-0.716335	0.109625	3
FBgn0000633	CG17716	-0.43626	0.50672	-1.14296	0.0453089	-0.876053	0.185421	4
FBgn0001341	Mybbp1A	-1.2546	0.00485494	-2.0743	6.23222e-05	-1.6279	0.000595228	4
FBgn0002567	Rab32	-0.163654	0.903495	-1.49539	5.52087e-05	-0.482555	0.437309	4
FBgn0002906	Blm	-0.875864	0.0959608	-1.47939	0.00692626	-1.22193	0.0198958	4
FBgn0003082	phr	1.52628	0.000389158	1.44589	0.000646206	1.65441	0.000184338	4
FBgn0003086	Pig1	-3.39855	0.0389604	-5.06533	0.00929104	-5.78228	0.00498776	4
FBgn0003278	RpI135	-1.75577	0.000654704	-3.04148	4.46423e-06	-2.41338	3.31615e-05	4
FBgn0004512	Mdr49	-0.711455	0.364746	-1.52004	0.0450649	-1.07298	0.181023	4
FBgn0010770	ppan	-1.67053	0.00148119	-2.61485	2.97504e-05	-2.59713	2.79622e-05	4
FBgn0011829	Ret	-0.925831	0.0613594	-3.09543	6.95745e-06	-2.23587	0.000111886	4
FBgn0014342	mia	-1.28885	0.0043532	-2.12169	5.94058e-05	-1.71293	0.000424883	4
FBgn0015569	alpha-Est10	-0.0563795	0.934893	-1.64795	0.000681787	-0.643118	0.205283	4
FBgn0016031	lama	-0.378751	0.536797	-1.2933	0.00276799	-0.660732	0.179827	4
FBgn0020909	Rtc1	-0.832521	0.0770373	-1.97124	0.000138687	-1.3531	0.00311144	4
FBgn0021776	mira	-0.881832	0.143148	-1.64293	0.0122691	-1.37385	0.027963	4
FBgn0021874	Nle	-0.988704	0.0644716	-2.10637	0.000622431	-1.66537	0.00360087	4
FBgn0022710	Ac13E	-0.199291	0.882006	-1.57243	2.60545e-05	-0.554408	0.304	4
FBgn0023527	CG3071	-1.55876	0.00298364	-2.34144	0.000101303	-2.23244	0.000141438	4
FBgn0023542	Nmd3	-1.18125	0.00259857	-1.40145	0.000494111	-1.52026	0.000219909	4
FBgn0024179	wit	-1.11429	0.00914162	-2.0482	3.71475e-05	-1.69034	0.000254086	4
FBgn0024236	foi	-0.448651	0.471697	-1.22427	0.00127455	-0.652176	0.167998	4
FBgn0025625	Sik2	-0.864431	0.0898913	-1.20769	0.0175841	-1.17389	0.0195845	4
FBgn0026147	TTLL4A	-0.779072	0.0498476	-1.51411	4.36044e-05	-1.06318	0.00237461	4
FBgn0027330	l(1)G0020	-1.49695	0.0132066	-2.72321	0.000188832	-2.42874	0.000421819	4
FBgn0028744	CG5033	-0.909725	0.0532461	-2.12979	8.12838e-05	-1.65573	0.000804621	4
FBgn0029148	NHP2	-1.41768	0.00492692	-2.7701	1.69807e-05	-2.07272	0.000225774	4
FBgn0029672	CG2875	-0.795235	0.148049	-2.09599	0.00084331	-1.34874	0.0154083	4
FBgn0029755	Sas10	-0.538692	0.314284	-1.24897	0.00409392	-0.848035	0.0603556	4
FBgn0029813	AgmNAT	-0.409619	0.505696	-2.05441	0.00376216	-0.760538	0.211064	4
FBgn0030061	CG1785	-1.16997	0.00649449	-2.36165	1.01292e-05	-1.85182	0.000111139	4
FBgn0030081	CG7246	-0.904061	0.050276	-1.70053	0.000562062	-1.26452	0.00519881	4
FBgn0030177	CG2972	-0.96691	0.0232351	-1.93086	5.14505e-05	-1.48697	0.000603267	4
FBgn0030662	CG9220	-0.102143	0.911057	-1.32281	0.000999691	-0.499374	0.376432	4
FBgn0030720	CG8939	-1.50892	0.000477932	-2.58806	2.17269e-06	-2.38975	4.51393e-06	4
FBgn0030789	Rrp45	-1.05836	0.0260957	-1.65145	0.00129281	-1.43221	0.00329521	4
FBgn0030851	CG8326	-0.201693	0.861981	-1.25322	0.000539724	-0.676296	0.13203	4
FBgn0031008	CG8010	-0.859657	0.0530871	-1.65808	0.000302535	-1.29679	0.00237302	4
FBgn0031062	CG14230	-0.978715	0.0188353	-1.63547	0.000218829	-1.48511	0.000471028	4
FBgn0031322	CG5001	1.1175	0.00386323	0.832587	0.0459708	0.917521	0.022473	4
FBgn0031604	Elp3	-0.376752	0.571208	-1.28731	0.00133137	-0.793974	0.0668835	4
FBgn0031657	CG3756	-0.94781	0.0403535	-2.02309	0.000123497	-1.37088	0.0030465	4
FBgn0031678	Nepl3	-0.92345	0.0395762	-1.67153	0.000417447	-1.45038	0.00128868	4
FBgn0031851	Aatf	-1.43336	0.00496451	-2.6969	2.57735e-05	-2.01457	0.000328711	4
FBgn0031874	CG13775	-0.140481	0.917056	-1.65956	0.0022882	-0.442507	0.458508	4
FBgn0031948	CG7149	-0.819137	0.0856813	-1.41106	0.00248237	-1.13278	0.012936	4
FBgn0032050	CG13096	-0.987323	0.0163234	-1.96567	2.55159e-05	-1.53304	0.000303019	4
FBgn0032602	ppk17	-1.15344	0.0514022	-2.04876	0.00230605	-1.62762	0.00935677	4
FBgn0032925	CG9246	-1.12501	0.00950777	-1.83871	0.000146254	-1.538	0.000708862	4
FBgn0032961	CG1416	-0.467107	0.413101	-1.3905	0.00127743	-0.750457	0.106583	4
FBgn0032981	CG3635	1.31503	0.0577529	0.868084	0.195982	1.12022	0.0992211	4
FBgn0032988	Tif-IA	-0.626677	0.196489	-1.51873	0.000124585	-0.987801	0.00992281	4
FBgn0033097	Zip42C.2	-1.81369	0.0201009	-2.58368	0.00305164	-2.57258	0.00267475	4
FBgn0033473	CG12128	-0.375717	0.611758	-1.23736	0.000854583	-0.88199	0.0234868	4
FBgn0033540	Elp2	-0.803206	0.0652752	-1.50131	0.00035601	-1.07325	0.00765788	4
FBgn0033710	CG17739	-1.85	0.065057	-2.21415	0.0362018	-2.31406	0.0269441	4
FBgn0033720	CG13160	-2.50064	0.000889698	-3.33932	0.000112541	-3.64897	5.01738e-05	4
FBgn0033741	CG8545	-1.55037	0.00111835	-2.82143	3.8436e-06	-2.24083	3.47277e-05	4
FBgn0033744	Dh44-R2	-0.140376	0.889348	-1.23853	0.00128746	-0.575782	0.265164	4
FBgn0033782	sug	-1.79866	0.000159315	-2.63507	3.27808e-06	-2.28956	1.34566e-05	4
FBgn0034496	CG9143	-1.20343	0.00492137	-2.4422	7.26518e-06	-1.80634	0.000134561	4
FBgn0034507	CG11192	-1.09522	0.0354236	-2.97499	2.54811e-05	-1.79123	0.0015794	4
FBgn0034808	CG9896	-0.226734	0.703604	-2.16613	0.000411929	-0.689618	0.207999	4
FBgn0034879	Rrp4	-0.482919	0.383171	-1.16523	0.0128515	-0.851676	0.0759983	4
FBgn0034884	Eglp3	1.15395	0.022794	-0.284816	0.629239	0.820251	0.112511	4
FBgn0034897	Sesn	-0.731363	0.134743	-2.23193	3.72968e-05	-1.2461	0.00611442	4
FBgn0035063	CG3594	-0.983863	0.0388833	-1.88378	0.000391971	-1.34886	0.00489758	4
FBgn0035541	CG15019	-1.10326	0.0107283	-1.48786	0.000904709	-1.52291	0.000731906	4
FBgn0035901	Pus7	-1.00009	0.023158	-1.95968	8.59653e-05	-1.61816	0.000505525	4
FBgn0035934	TrpA1	-1.71321	0.00213573	-2.31794	0.000175888	-2.34962	0.000145269	4
FBgn0036266	Tsen54	-0.32365	0.580773	-1.16626	0.0198022	-0.579869	0.279708	4
FBgn0036301	CG4069	-1.42048	0.00481664	-2.14692	0.000186158	-2.08873	0.00021212	4
FBgn0036460	CG5114	-0.812396	0.0728118	-2.2378	1.48091e-05	-1.63242	0.000338318	4
FBgn0036686	CG7728	-1.0409	0.0194933	-2.15105	4.15498e-05	-1.68417	0.000427457	4
FBgn0036886	CG9300	-1.06079	0.0184011	-2.266	3.0981e-05	-1.78251	0.000290067	4
FBgn0037439	CG10286	-1.06462	0.00486252	-2.1872	2.49128e-06	-1.51292	0.000128178	4
FBgn0037684	Srr	-2.81163	0.0516345	-4.20262	0.0118066	-4.57583	0.00748904	4
FBgn0037815	Rrp46	-0.358702	0.551816	-1.28274	0.00492558	-0.691962	0.16028	4
FBgn0037926	Elp1	-0.965976	0.0203065	-1.55192	0.000319225	-1.26021	0.0020362	4
FBgn0038146	CG9799	-0.863961	0.0591561	-1.80181	0.000216945	-1.31295	0.00311535	4
FBgn0038306	Art3	-0.873018	0.0414999	-1.93042	3.86134e-05	-1.53924	0.000333363	4
FBgn0038597	CG8064	-1.1929	0.00281743	-2.50535	1.85407e-06	-1.90107	2.90592e-05	4
FBgn0038682	CG5835	1.65944	0.0143205	0.843665	0.183601	1.3985	0.0345008	4
FBgn0039085	Ugt303B3	-0.57008	0.275711	-1.4217	8.47675e-05	-0.886777	0.0166999	4
FBgn0039141	spas	1.17085	0.000807503	0.5628	0.288017	1.01864	0.00403259	4
FBgn0039207	CG5789	-0.580907	0.260028	-1.33845	0.00114651	-0.948794	0.0226783	4
FBgn0039233	CG7006	-1.53758	0.00226422	-2.66554	1.89012e-05	-2.12912	0.000133817	4
FBgn0039296	Sil1	-1.03205	0.0275992	-1.69698	0.000759506	-1.48586	0.00210635	4
FBgn0039472	CG17192	1.21668	0.072601	0.773745	0.247475	0.99792	0.13364	4
FBgn0039627	CG11837	-1.59797	0.00518855	-2.83803	5.65215e-05	-2.24826	0.00034948	4
FBgn0039828	CG1542	-1.30428	0.0110722	-2.42437	9.15071e-05	-1.91188	0.000680533	4
FBgn0040609	CG3348	-2.43785	0.000107586	-3.9781	1.38165e-06	-3.76515	2.19665e-06	4
FBgn0052344	CG32344	-1.35172	0.00535564	-2.26443	7.37599e-05	-1.83831	0.000475394	4
FBgn0052813	CG32813	-0.371564	0.633399	-1.18306	0.000982841	-0.585326	0.25073	4
FBgn0053013	CR33013	-2.19164	0.019102	-3.35346	0.0025615	-3.49046	0.00157287	4
FBgn0085192	CG34163	-0.361948	0.592532	-1.19536	0.00279743	-0.759766	0.0865679	4
FBgn0086687	Desat1	-0.473839	0.438027	-1.21465	0.000971325	-0.909348	0.0182827	4
FBgn0259236	comm3	-1.48692	9.67328e-05	-2.22705	1.17559e-06	-2.17076	1.42598e-06	4
FBgn0259834	out	-0.0887764	0.908318	-1.39098	0.00132036	-0.671942	0.167581	4
FBgn0259993	lncRNA:CR42491	-0.82264	0.116875	-3.08903	1.68579e-05	-1.82488	0.00126413	4
FBgn0261535	l(2)34Fd	-1.21447	0.0102589	-2.44462	3.27561e-05	-1.77085	0.000576718	4
FBgn0262111	f	-2.31059	0.000663744	-2.55469	0.000318436	-3.03417	7.19747e-05	4
FBgn0262560	wcd	-0.994219	0.0268534	-2.08515	6.35474e-05	-1.56652	0.000827038	4
FBgn0262577	CG43117	-2.70296	0.0420282	-5.18341	0.00271113	-4.90034	0.00312186	4
FBgn0262870	axo	-0.439128	0.785698	-1.1773	0.479323	-0.801997	0.622166	4
FBgn0263355	CG31688	-3.47649	7.58715e-05	-4.04751	2.29353e-05	-3.8566	3.33963e-05	4
FBgn0263379	lncRNA:CR43431	-0.369098	0.523866	-1.28396	0.0194037	-0.648798	0.237686	4
FBgn0263510	nclb	-1.74702	0.000341668	-2.78301	3.7201e-06	-2.29009	2.34748e-05	4
FBgn0263782	Hmgcr	1.15483	0.0286532	0.353298	0.543855	0.915441	0.0835793	4
FBgn0265611	asRNA:CR44429	-0.336658	0.815987	-1.66049	0.000371374	-1.07752	0.0115508	4
FBgn0266347	nAChRalpha4	-0.90131	0.0637553	-1.46243	0.00332086	-1.19909	0.0122501	4
FBgn0266570	NO66	-0.741386	0.0933115	-1.82339	2.97431e-05	-1.1775	0.00233126	4
FBgn0266581	pit	-1.10906	0.0094784	-2.44464	6.52618e-06	-2.06983	3.26099e-05	4
FBgn0284251	l(2)05287	-1.21525	0.00326874	-2.73015	1.2694e-06	-1.83133	7.0156e-05	4
FBgn0000536	eas	-0.600853	0.23338	-1.87398	2.79417e-05	-1.86275	2.94104e-05	5
FBgn0001987	Gli	1.21974	0.00825262	0.55133	0.302559	0.55584	0.297503	5
FBgn0002780	mod	-0.789915	0.0671704	-1.75986	4.89004e-05	-2.10789	6.63586e-06	5
FBgn0003090	pk	-0.978583	0.0510886	-1.06471	0.0342704	-1.3852	0.00664019	5
FBgn0003390	shf	-1.62804	0.00454701	-1.80195	0.00221534	-2.20739	0.000410724	5
FBgn0010044	GstD8	-1.67148	0.0227759	-2.31138	0.00343677	-2.83752	0.00082185	5
FBgn0010294	ng2	-2.79317	0.116388	-9.02648	0.00375883	-9.81258	0.0025677	5
FBgn0010786	l(3)02640	-0.879878	0.0656262	-1.2387	0.00812326	-1.43802	0.00265847	5
FBgn0011274	Dif	1.38091	0.000681402	-0.396443	0.535416	-0.378144	0.564297	5
FBgn0011824	CG4038	-0.875705	0.0616784	-1.67576	0.00064112	-1.82307	0.000278958	5
FBgn0015245	Hsp60A	0.173306	0.852139	-1.49794	0.000208675	-1.74024	4.52603e-05	5
FBgn0015527	peng	-0.560799	0.286056	-1.47754	0.000557523	-1.46284	0.000579053	5
FBgn0015577	alpha-Est9	1.87715	0.000258688	0.371619	0.527853	0.7584	0.122678	5
FBgn0019938	RpI1	-0.455439	0.42028	-1.79899	0.000298503	-1.8562	0.000210515	5
FBgn0020906	Jon25Bi	2.2717	0.00568007	1.88978	0.0163334	1.8256	0.0195586	5
FBgn0021995	Rs1	-0.716313	0.143304	-1.35212	0.00308735	-1.4148	0.00208379	5
FBgn0024947	NTPase	-0.400312	0.603406	-1.3516	0.000132646	-1.58964	2.36348e-05	5
FBgn0025390	Mur2B	1.50137	0.000340008	-0.318813	0.641283	0.105507	0.902109	5
FBgn0025686	Amnionless	2.2367	0.0242235	0.41318	0.657274	0.705816	0.443454	5
FBgn0025709	CNT2	1.24605	0.00109355	-0.704141	0.118853	-0.247534	0.776408	5
FBgn0026378	Rep	1.34517	0.0154761	1.28993	0.0195561	1.22147	0.0259915	5
FBgn0026404	Dronc	2.27456	0.000154792	1.59772	0.00319725	1.71417	0.00181756	5
FBgn0027334	l(1)G0004	-0.987377	0.0286418	-1.28236	0.00449101	-1.47937	0.00135432	5
FBgn0027844	CAH1	1.24944	0.0231052	-0.726762	0.190704	-0.111913	0.852784	5
FBgn0028703	Nhe3	1.90965	5.262e-07	1.54843	7.64317e-06	1.52417	8.969e-06	5
FBgn0028707	Mt2	-0.488411	0.425066	-1.29807	0.0422048	-1.3225	0.0355903	5
FBgn0028916	CG33090	1.12413	0.0217383	0.695756	0.179551	0.655596	0.211196	5
FBgn0028950	CG15255	1.17428	0.00348595	0.312082	0.660256	0.547289	0.304972	5
FBgn0029648	CG3603	1.97631	7.61265e-05	1.28833	0.00358202	1.25402	0.00445107	5
FBgn0030009	CG15336	1.84869	0.00179387	0.302024	0.608932	0.623069	0.266318	5
FBgn0030010	CG10959	0.840051	0.0821697	-1.39908	0.00369473	-0.831408	0.0869188	5
FBgn0030178	Naxe	1.16669	0.00142561	0.629905	0.189431	0.624451	0.196057	5
FBgn0030746	CG9981	1.15489	0.00594029	-0.245088	0.729909	-0.167641	0.824454	5
FBgn0031040	CG14210	-0.807686	0.100413	-1.64871	0.00127609	-1.89877	0.000333639	5
FBgn0031184	CG14615	0.357738	0.554663	-1.17535	0.00934997	-1.26977	0.00492626	5
FBgn0031392	AIF	0.187131	0.884019	-1.1788	0.000822968	-1.21266	0.000580168	5
FBgn0031494	CG17219	0.156968	0.994582	-1.1571	0.00464523	-1.16727	0.00396753	5
FBgn0031877	Hmgcl	1.48645	0.000341234	1.10167	0.00605825	1.08457	0.00684457	5
FBgn0031935	CG13793	-0.615915	0.297668	-1.90699	0.00397995	-1.83237	0.00459512	5
FBgn0032025	CG7778	-0.895448	0.0920951	-1.39441	0.0103718	-1.53232	0.00571634	5
FBgn0032068	LManV	-1.06765	0.718962	-1.62577	0.589787	-2.0412	0.0505049	5
FBgn0032135	GlcAT-S	1.5509	0.000654501	0.161474	0.820022	0.603523	0.238789	5
FBgn0032166	CG4619	-0.0454705	0.948434	-1.39482	0.00243794	-1.43678	0.0018249	5
FBgn0032668	CG17681	1.29159	0.00669225	0.0229367	0.971582	0.0682376	0.915547	5
FBgn0033096	Zip42C.1	1.52395	0.0287102	0.480379	0.734389	0.621357	0.656983	5
FBgn0033174	CG11125	2.01604	0.000254555	0.906906	0.0680413	1.06869	0.0289399	5
FBgn0033177	CG11141	1.59469	0.000652638	1.41451	0.00173001	1.43317	0.00154152	5
FBgn0033474	CG1407	1.14383	0.10546	1.01244	0.0147803	0.955193	0.170115	5
FBgn0033557	CG12325	-0.996804	0.0472155	-2.39957	9.03909e-05	-2.44112	6.97129e-05	5
FBgn0033661	CG13185	-0.734709	0.108384	-2.03833	1.89835e-05	-2.11299	1.23671e-05	5
FBgn0033754	Ak6	-0.434162	0.451645	-1.30249	0.0194612	-1.40239	0.0122408	5
FBgn0033913	CG8468	-0.0344442	0.960094	-2.02965	9.20151e-05	-1.58966	0.000924915	5
FBgn0034275	CG5002	1.10802	0.020223	-0.406917	0.633131	-0.271215	0.749078	5
FBgn0034394	CG15096	1.2176	0.0323839	-1.91838	0.00210368	-1.42843	0.0145107	5
FBgn0034422	CG7137	-0.898023	0.0559807	-1.3821	0.00329242	-1.669	0.000721876	5
FBgn0034428	AANATL6	1.64577	0.181638	0.430859	0.714602	0.479624	0.684114	5
FBgn0034438	CG9416	-1.98514	1.41403e-06	-2.9086	2.1062e-08	-3.81668	1.37481e-09	5
FBgn0034439	CG10062	-1.68841	0.00266239	-2.71136	5.02054e-05	-3.08188	1.52216e-05	5
FBgn0034488	Hacl	1.3222	0.00896284	0.545278	0.318828	0.635565	0.232889	5
FBgn0034628	Acox57D-p	1.36893	0.00107852	0.602164	0.235362	0.716416	0.124856	5
FBgn0034647	pirk	1.58354	0.00108538	-0.1437	0.827862	-0.105154	0.874989	5
FBgn0034756	Cyp6d2	-1.71934	0.0176171	-2.10327	0.00576188	-2.35415	0.00261756	5
FBgn0034901	CG11300	1.8923	0.244017	-7.17817	0.0216307	-6.74349	0.0173674	5
FBgn0035073	CG16896	-0.603726	0.353498	-1.40953	0.00215012	-1.65672	0.000545646	5
FBgn0035162	Sf3b3	-0.331564	0.577559	-1.68882	0.00568231	-1.60315	0.00782902	5
FBgn0035206	sturkopf	1.12229	0.00473784	0.521059	0.34352	0.552717	0.297688	5
FBgn0035421	nSMase	1.17096	0.00104972	0.34541	0.677658	0.512838	0.374634	5
FBgn0035718	CG14820	-2.13438	0.297098	-2.626	0.214041	-3.51814	0.115352	5
FBgn0036191	Sugb	-0.289125	0.687644	-1.22534	0.00271012	-1.372	0.0009085	5
FBgn0036471	CG13460	-1.94034	0.127334	-5.07454	0.00358582	-6.65012	0.00101763	5
FBgn0036702	CG6512	-0.841906	0.0499839	-1.42029	0.000584177	-1.6112	0.000189083	5
FBgn0036770	Prestin	-0.0103855	0.997767	-1.89373	3.64959e-07	-1.69379	1.50578e-06	5
FBgn0037051	CG10565	-0.506186	0.394678	-1.24799	0.000354022	-1.42102	7.79958e-05	5
FBgn0037057	CG10512	1.32562	0.00311423	0.203115	0.762553	0.300451	0.635027	5
FBgn0037186	CG11241	1.9297	0.000448123	1.08294	0.0288398	1.15025	0.0201102	5
FBgn0037472	CG10098	1.31645	0.0104497	0.562846	0.304406	0.73872	0.159829	5
FBgn0037713	CG16790	1.67332	0.000422702	0.476946	0.392428	0.501217	0.3612	5
FBgn0037715	CG9399	0.310162	0.752429	-1.41362	8.33586e-05	-1.28082	0.000255761	5
FBgn0038183	CG9286	-0.512597	0.347024	-1.31762	0.0046141	-1.34108	0.00384728	5
FBgn0038482	CG4053	-2.90132	0.0713896	-10.1621	0.00180097	-9.76236	0.00139548	5
FBgn0038532	CG14322	1.11021	0.00707508	-0.201449	0.789203	0.00539302	0.994868	5
FBgn0038542	TyrR	2.18143	4.38523e-06	0.209147	0.807264	0.61029	0.2209	5
FBgn0038683	CG11779	0.436412	0.512711	-1.33524	0.000294163	-1.48059	9.59782e-05	5
FBgn0038811	Pus1	-0.156014	0.882768	-1.39887	0.000299633	-1.42316	0.000233797	5
FBgn0039306	RIOK2	-1.09006	0.0131683	-1.60628	0.000644111	-1.96335	8.62004e-05	5
FBgn0039588	mIF2	-0.557785	0.289603	-1.65256	0.000219742	-1.81142	7.79478e-05	5
FBgn0039929	CG11076	-0.381863	0.60164	-1.56076	7.12555e-05	-1.54296	7.77218e-05	5
FBgn0040056	CG17698	-0.732756	0.100178	-1.23037	0.00159886	-1.3014	0.000887288	5
FBgn0041582	tamo	1.52993	6.35741e-06	0.877762	0.00849727	0.923027	0.00456526	5
FBgn0050106	CCHa1-R	-0.0261081	0.965377	-1.45751	0.0124052	-1.52665	0.00866475	5
FBgn0050272	MFS1	0.142398	0.816707	-2.57517	0.00033089	-2.69355	0.000226605	5
FBgn0052198	CG32198	-1.8836	0.333659	-12.4692	0.0116448	-9.41758	0.0113359	5
FBgn0052843	Dh31-R	0.0757478	0.941044	-1.30429	0.000818353	-1.04618	0.00719327	5
FBgn0053510	CG33510	1.45256	0.00298491	0.348893	0.552685	0.388098	0.502046	5
FBgn0053966	CG33966	1.4196	0.0245499	0.374549	0.543859	0.411721	0.503606	5
FBgn0063493	GstE7	1.49468	0.00215806	0.421353	0.460775	0.403663	0.483699	5
FBgn0063497	GstE3	2.49347	0.000241518	0.906092	0.10825	1.25793	0.0277072	5
FBgn0067102	GlcT	1.98735	1.65249e-06	1.10398	0.00151709	1.12422	0.00121833	5
FBgn0083962	CG34126	1.37781	0.00457377	0.527402	0.332362	0.545945	0.311871	5
FBgn0250836	Acbp3	-1.62415	0.130598	-1.99155	0.071026	-2.40061	0.0355084	5
FBgn0259113	DNApol-alpha180	1.28772	0.0461495	-0.385324	0.54727	-0.0339203	0.957702	5
FBgn0259140	CG42255	1.64031	0.0436423	0.273269	0.733319	0.598745	0.457649	5
FBgn0260049	flr	1.25945	0.000962173	1.1101	0.00354791	1.06066	0.00556174	5
FBgn0260456	CG4806	-0.87718	0.054578	-1.6016	0.000655816	-1.72238	0.000319094	5
FBgn0260817	gkt	-0.820064	0.055798	-0.520626	0.343869	-0.22481	0.783898	5
FBgn0261285	Ppcs	-0.24264	0.910224	-1.27692	3.96607e-05	-1.22352	7.01545e-05	5
FBgn0261575	tobi	1.75807	0.00465032	0.539737	0.359098	0.645883	0.267879	5
FBgn0263413	lncRNA:CR43459	-1.05106	0.0419418	-1.79612	0.00149519	-2.04657	0.000474542	5
FBgn0263998	Ack-like	1.38214	0.00193778	0.365192	0.54822	0.485578	0.382706	5
FBgn0266802	asRNA:CR45264	1.68999	0.00118987	1.55372	0.0024437	1.52569	0.00257062	5
FBgn0266884	lncRNA:CR45345	0.713001	0.13452	-1.14193	0.00903811	-0.843008	0.0628213	5
FBgn0284253	LeuRS	-0.413037	0.478542	-1.31225	0.00365417	-1.56576	0.000885729	5
FBgn0000116	Argk	1.17305	0.00320583	0.509598	0.360596	0.1886	0.822492	6
FBgn0000277	CecA2	3.22538	6.69633e-05	2.94097	0.000159143	2.32883	0.00109237	6
FBgn0000317	ck	1.23591	0.041034	0.722631	0.225995	0.430725	0.477856	6
FBgn0000473	Cyp6a2	3.37938	0.00127099	1.9492	0.0287275	0.3452	0.673205	6
FBgn0001089	Gal	1.91915	0.00447908	0.749208	0.225624	-0.311323	0.620283	6
FBgn0001297	kay	2.00757	1.27253e-05	0.923676	0.0239185	0.397799	0.539613	6
FBgn0002524	lace	1.10615	0.0103076	0.650907	0.189644	0.471286	0.404573	6
FBgn0002570	Mal-A1	1.55958	0.019965	0.148354	0.816652	-0.729325	0.248469	6
FBgn0002933	ng1	-2.83529	0.128905	-10.7875	0.00313933	-12.0012	0.00219593	6
FBgn0004057	Zw	1.44574	0.00311743	0.00544488	0.993251	-0.306386	0.608355	6
FBgn0004427	LysD	-0.839077	0.186972	-1.32997	0.0433282	-2.02434	0.00426219	6
FBgn0004428	LysE	-0.494162	0.431186	-1.15104	0.0694837	-1.94681	0.00477259	6
FBgn0004654	Pgd	1.75613	0.0026817	0.839243	0.124323	0.524302	0.356536	6
FBgn0005278	Sam-S	-0.837126	0.0694853	-1.13693	0.00974433	-1.75623	0.000252993	6
FBgn0005655	PCNA	1.17881	0.00214405	0.468764	0.431374	-0.0313166	0.976019	6
FBgn0005696	DNApol-alpha73	1.13617	0.0298525	-0.104278	0.862052	-0.747885	0.16744	6
FBgn0010295	ng3	-3.16158	0.111584	-8.58304	0.00572834	-9.58079	0.00370956	6
FBgn0010357	betaTry	-0.914026	0.0690922	-1.01197	0.0424393	-1.88037	0.000612984	6
FBgn0010549	l(2)03659	-0.258868	0.663364	-1.70287	0.00401396	-2.9413	4.64716e-05	6
FBgn0010551	Phb2	0.165413	0.830203	-0.761722	0.0960368	-1.71133	0.000158685	6
FBgn0010583	dock	1.88114	6.10998e-05	1.32835	0.00164997	1.03352	0.0141752	6
FBgn0011770	Gip	2.63887	4.94223e-05	1.27296	0.0151778	0.650086	0.230805	6
FBgn0011834	Ser6	2.67638	0.0794527	2.4659	0.100807	1.82757	0.0204895	6
FBgn0012036	Aldh	1.0479	0.0263872	-0.562746	0.292167	-1.86798	0.000333093	6
FBgn0014018	Rel	2.23274	1.22576e-05	1.17148	0.00559638	0.584732	0.257876	6
FBgn0014028	SdhB	1.21355	0.00190862	0.401002	0.538585	-0.218699	0.797105	6
FBgn0014396	tim	1.65973	0.00232806	-0.430204	0.449765	-1.00217	0.0525243	6
FBgn0014469	Cyp4e2	1.63239	8.35287e-06	0.805075	0.031262	0.597804	0.228085	6
FBgn0015376	cutlet	1.30623	0.00863046	-0.00718542	0.990552	-0.554897	0.307061	6
FBgn0015663	Ugt36A1	1.75411	0.000297184	1.37588	0.00241025	0.810741	0.0848015	6
FBgn0015793	Rab19	1.50251	9.07165e-05	1.32726	0.000334936	1.00602	0.00673796	6
FBgn0016041	Tom40	0.270855	0.700539	-0.59843	0.240568	-1.54639	0.000412786	6
FBgn0016693	Past1	1.25608	0.000436955	0.999173	0.00577251	0.814589	0.0384343	6
FBgn0019643	AANAT1	1.30959	0.00211799	0.146938	0.845672	-0.692393	0.149267	6
FBgn0019925	Surf4	1.23186	0.000108453	0.452376	0.551434	-0.0794929	0.978518	6
FBgn0022343	CG3760	1.10489	0.000349271	0.190612	0.939241	-0.135549	0.964484	6
FBgn0022774	Oat	2.13015	0.00846987	1.52128	0.0465591	1.16313	0.11905	6
FBgn0023525	CG3191	1.42948	6.48082e-06	0.934566	0.00266478	0.59657	0.224264	6
FBgn0023537	CG17896	1.91442	0.000138364	0.650311	0.197231	-0.403023	0.491783	6
FBgn0024150	Ac78C	-0.817652	0.118395	-1.11988	0.030298	-1.7285	0.0019043	6
FBgn0024510	dlt	1.84128	0.000119315	1.48431	0.000917796	1.1024	0.0108975	6
FBgn0025391	Scgdelta	-0.0914476	0.901293	-1.12282	0.150706	-2.00965	0.016753	6
FBgn0025885	Inos	1.27662	0.00238396	0.819698	0.0665891	0.566452	0.279533	6
FBgn0026565	Ass	1.14396	0.0465128	-0.084165	0.893679	-0.60975	0.324536	6
FBgn0027086	IleRS	-0.330987	0.617504	-0.99778	0.0180486	-1.56034	0.000377466	6
FBgn0027561	CG18659	1.55818	0.000431155	1.40322	0.00107058	1.10688	0.00850889	6
FBgn0027572	CG5009	1.59123	0.000964293	0.402788	0.489036	-0.525081	0.332294	6
FBgn0027575	GABA-B-R2	-0.899797	0.0686093	-1.43143	0.00463508	-2.19305	0.000132885	6
FBgn0028424	JhI-26	1.40053	0.00553368	0.769507	0.133222	0.222099	0.713856	6
FBgn0028525	c(2)M	2.16093	0.00166186	1.72748	0.00884137	1.43347	0.0244424	6
FBgn0028670	Vha100-2	1.34119	0.00170955	0.0407232	0.958826	-0.19963	0.784345	6
FBgn0028717	Lnk	1.35058	0.00118441	1.09672	0.00780278	0.802387	0.071033	6
FBgn0028948	CG15253	0.499471	0.714022	-0.894014	0.526003	-2.1713	0.014988	6
FBgn0029969	CG10932	1.66488	5.86087e-05	0.635719	0.187392	0.0340371	0.97521	6
FBgn0029994	Ldsdh1	1.59188	0.00310855	1.1595	0.0228728	0.812678	0.117707	6
FBgn0030511	CG11158	1.6216	8.47433e-05	0.87282	0.0318161	0.222685	0.801668	6
FBgn0030519	CG11151	1.22557	0.0064033	1.0316	0.0222699	0.747528	0.121812	6
FBgn0030593	CG9512	2.63157	0.00349701	1.64144	0.0429154	0.659966	0.38749	6
FBgn0030612	CG5599	1.21663	0.00156671	0.218093	0.804778	-0.550031	0.302597	6
FBgn0030668	CG8128	1.14982	0.00574312	-0.30461	0.653954	-1.20962	0.00370665	6
FBgn0030769	CG13012	-0.465026	0.459588	-0.966158	0.12672	-1.58684	0.0175207	6
FBgn0030802	DENR	1.14107	0.00047546	0.575771	0.266819	0.228817	0.884294	6
FBgn0030841	CG8568	3.06993	0.000143887	2.99412	0.000184247	2.34344	0.00133519	6
FBgn0030904	upd2	2.59682	5.68845e-05	1.12894	0.0331216	0.53654	0.336792	6
FBgn0030964	Pvf1	-1.3166	0.0174599	-1.73448	0.00327065	-2.26601	0.000377001	6
FBgn0031127	CG1835	1.21117	0.0277847	1.16417	0.0343975	0.764932	0.167036	6
FBgn0031170	ABCA	1.71336	0.00729116	0.660165	0.269512	0.292908	0.632254	6
FBgn0031320	CG5126	1.40849	0.0009709	0.235342	0.742678	-0.273939	0.69217	6
FBgn0031662	CG3792	1.36623	0.0050979	0.522136	0.338739	-0.161185	0.797414	6
FBgn0031689	Cyp28d1	1.72644	0.0049802	0.306586	0.609303	-0.471758	0.424	6
FBgn0031791	AANATL2	1.59694	0.000197055	0.195704	0.809603	-0.970414	0.0183475	6
FBgn0032131	CG3841	1.30856	0.00850167	0.16857	0.784255	-0.356188	0.54067	6
FBgn0032162	CG4592	1.1878	0.00143101	0.566751	0.278509	0.294787	0.725698	6
FBgn0032449	CG17036	1.47062	0.000907658	-0.23165	0.734112	-0.806328	0.0802756	6
FBgn0032451	spict	1.2114	7.8957e-05	1.19348	9.7709e-05	1.03657	0.000739112	6
FBgn0032513	CG6565	0.46817	0.472197	-0.953655	0.00771641	-1.51925	3.74354e-05	6
FBgn0032603	CG17928	1.3672	0.0166549	0.377243	0.521842	-4.86381e-05	0.999934	6
FBgn0032702	CG10376	1.51348	9.30234e-05	1.07804	0.00354028	0.874102	0.0255504	6
FBgn0032715	CG17597	1.24517	0.00404144	0.598134	0.244441	0.251949	0.709641	6
FBgn0032721	CG10602	1.41124	0.00728922	0.638282	0.237223	0.161805	0.789228	6
FBgn0032729	L2HGDH	1.12084	0.00189166	0.588163	0.246484	0.107074	0.934893	6
FBgn0032889	CG9331	1.81992	1.12406e-05	1.35882	0.000262167	0.789241	0.0542122	6
FBgn0032934	CG8679	2.16313	0.00025661	1.09441	0.0351096	0.0740519	0.902227	6
FBgn0033065	Cyp6w1	-0.0415844	0.958582	-1.16753	0.00556885	-2.41155	5.26726e-06	6
FBgn0033079	Fmo-2	0.456517	0.428385	-1.47415	0.000776888	-3.67758	9.40937e-08	6
FBgn0033216	CG1946	0.425487	0.457617	-1.35751	0.0135112	-2.48644	0.0001524	6
FBgn0033234	MFS12	1.0632	0.040567	-1.21702	0.0212156	-2.62871	6.60977e-05	6
FBgn0033246	ACC	0.651894	0.205413	-0.612277	0.241768	-1.64276	0.00108219	6
FBgn0033482	CG1371	1.13265	0.00885794	0.00957665	0.989804	-0.71854	0.13373	6
FBgn0033519	CG11825	0.584915	0.310128	-0.798965	0.166235	-2.23546	0.000867005	6
FBgn0033769	CG8768	1.68735	0.000170153	1.60265	0.00028944	1.45067	0.000672611	6
FBgn0033879	Echs1	1.9363	0.000227432	1.34428	0.00469321	1.06497	0.0234698	6
FBgn0033889	CG6701	1.35606	0.00164533	0.370673	0.551569	0.166124	0.822063	6
FBgn0033891	CG8067	1.45223	0.000340784	0.624169	0.204635	0.100838	0.912925	6
FBgn0034005	ItgaPS4	1.75597	0.000348618	1.05903	0.0199471	0.753475	0.119982	6
FBgn0034045	CG8249	0.687626	0.118541	-0.9378	0.011387	-1.63797	2.6926e-05	6
FBgn0034232	CG4866	-0.364272	0.529609	-1.06759	0.0424915	-2.07953	0.000504273	6
FBgn0034247	CG6484	0.196051	0.883098	-1.55807	3.10464e-05	-3.72921	2.17257e-09	6
FBgn0034354	GstE11	1.26738	9.96631e-05	0.936381	0.00517512	0.564216	0.290662	6
FBgn0034405	Jheh2	0.829829	0.0323307	-0.725904	0.0862403	-1.59107	3.27867e-05	6
FBgn0034602	Lapsyn	1.78102	5.41205e-05	1.56629	0.000205465	1.23002	0.00202846	6
FBgn0034753	CG2852	1.39162	0.000338656	0.987057	0.0108749	0.757999	0.0788916	6
FBgn0034883	Eglp2	-0.186496	0.828017	-0.949462	0.0196688	-2.12034	7.44706e-06	6
FBgn0035006	CG4563	0.795826	0.137942	-1.56478	0.00495485	-3.75309	2.80168e-06	6
FBgn0035049	Mmp1	1.3199	0.00316042	0.945066	0.0364003	0.675636	0.172631	6
FBgn0035476	CG12766	-0.237457	0.695161	-2.49575	4.35358e-05	-4.01744	5.97378e-07	6
FBgn0035484	CG11594	1.36126	0.0465585	0.223525	0.76057	-0.411211	0.575907	6
FBgn0035587	Gdap1	2.21067	2.89506e-05	0.863787	0.0632782	-0.148783	0.824335	6
FBgn0035588	CG10672	1.32685	0.00200684	0.89034	0.0438229	0.52146	0.337493	6
FBgn0035854	CG8005	-0.230417	0.710395	-0.778856	0.11722	-1.46667	0.00279038	6
FBgn0035911	CG6638	1.32141	7.78496e-05	0.550014	0.317625	0.136001	0.946223	6
FBgn0035977	PGRP-LF	2.79902	0.000328365	0.697871	0.277383	0.0401647	0.950728	6
FBgn0036279	Ncc69	1.64347	0.0109271	0.0971131	0.876219	-0.213383	0.731236	6
FBgn0036467	CG12310	-2.38867	0.190729	-8.96188	0.00565608	-11.3528	0.00331076	6
FBgn0036501	CG7272	-0.0966724	0.957647	-1.06508	0.00179911	-1.48967	3.28528e-05	6
FBgn0036575	CG5157	1.31537	0.00169538	-0.0839733	0.917082	-1.3506	0.00140057	6
FBgn0036623	Agpat3	1.5785	0.000438066	0.722457	0.126383	0.398947	0.511278	6
FBgn0036824	CG3902	2.33346	0.000631815	0.716641	0.222109	0.0650711	0.915483	6
FBgn0036857	Aldh7A1	1.65017	0.0490258	0.950435	0.277309	0.318703	0.710928	6
FBgn0037013	CG13250	2.57	0.000246601	1.78418	0.0050465	0.945036	0.110498	6
FBgn0037092	M6	1.18917	0.0311316	0.150763	0.802111	-0.0734613	0.903247	6
FBgn0037144	CG7458	0.81522	0.039457	-0.309666	0.730019	-1.03158	0.00450982	6
FBgn0037330	mRpL44	1.24943	2.19729e-05	0.220872	0.945246	-0.609254	0.196695	6
FBgn0037341	CG12746	1.1839	0.000167563	0.875322	0.00918399	0.693791	0.0887491	6
FBgn0037354	CG12171	1.32328	0.000479132	0.625134	0.198266	0.1203	0.912841	6
FBgn0037387	CG1213	-0.3766	0.514116	-1.75357	0.00126024	-2.74062	2.24293e-05	6
FBgn0037518	CG2641	1.18036	0.000882394	0.936038	0.0111921	0.684369	0.122837	6
FBgn0037529	mRpS9	1.55531	0.000122518	0.830827	0.0446274	0.240934	0.782404	6
FBgn0037548	CG7900	1.41159	0.00379363	1.05663	0.0269968	0.874409	0.0729659	6
FBgn0037580	DppIII	1.14539	6.9853e-05	0.337676	0.846591	-0.138206	0.979384	6
FBgn0037714	CG9396	1.38613	0.00234565	0.579386	0.268675	-0.141738	0.835655	6
FBgn0037718	P58IPK	0.0191525	0.995517	-0.900401	0.00640289	-1.58259	4.4162e-06	6
FBgn0037890	CG17734	-0.0917001	0.951012	-1.07468	0.00240092	-1.59061	3.05176e-05	6
FBgn0037936	CG6908	1.92924	6.54787e-05	0.668812	0.171722	-0.00864072	0.991056	6
FBgn0038082	Ugt37A2	-0.789561	0.0444491	-1.34426	0.000142559	-2.13579	6.99469e-07	6
FBgn0038088	CG10126	-0.11718	0.884835	-1.14439	0.00597965	-2.10445	1.85559e-05	6
FBgn0038325	Atg4b	1.80267	0.00197493	1.79813	0.00201967	1.56248	0.00569145	6
FBgn0038326	CG5044	1.45061	0.00638974	0.510331	0.360792	-0.355966	0.539609	6
FBgn0038380	CG14877	1.11662	0.143526	-0.25201	0.734059	-0.757439	0.314365	6
FBgn0038407	CG6126	1.05358	0.00162171	-0.556452	0.303722	-1.54596	1.65078e-05	6
FBgn0038662	Mpc1	1.13653	0.0103995	0.482173	0.386686	0.0596526	0.93316	6
FBgn0038701	CG18493	1.34391	0.0472952	1.27871	0.493704	1.08706	0.558231	6
FBgn0038721	subdued	1.10015	0.0451093	0.191448	0.749289	-0.174387	0.771264	6
FBgn0038733	CG11407	2.86875	0.00136537	2.84388	0.00154073	2.27351	0.00692188	6
FBgn0038804	CG10877	1.55757	0.000912661	0.417238	0.472611	0.115503	0.867284	6
FBgn0038839	Ktl	1.16696	0.0237254	0.0986491	0.871233	-0.44754	0.430074	6
FBgn0038912	CG6656	1.13282	0.00561883	0.345964	0.600054	0.0900616	0.91407	6
FBgn0038924	CG6028	2.30568	9.81514e-05	1.70564	0.00144994	1.3219	0.00881207	6
FBgn0038938	CG7084	0.0618309	0.918589	-0.672254	0.237136	-1.61355	0.00670714	6
FBgn0038961	CG13850	1.18047	0.00185026	0.00236856	0.998283	-0.966134	0.013603	6
FBgn0039092	CG16723	2.72706	4.2384e-06	0.945428	0.0411981	0.358493	0.547099	6
FBgn0039093	CG10183	6.33782	1.44869e-06	4.93363	9.74923e-06	4.11722	4.062e-05	6
FBgn0039156	CG6178	1.31439	0.00171397	0.443974	0.450476	0.0697667	0.931802	6
FBgn0039159	mRpS24	1.28567	0.00111092	0.0210155	0.987193	-0.797047	0.0665766	6
FBgn0039315	CG13658	1.49363	0.000433386	0.551032	0.299282	-0.264507	0.717087	6
FBgn0039473	CG17191	2.34367	0.00741519	2.06041	0.0151442	1.43932	0.0734066	6
FBgn0039645	CG11898	1.84611	0.00721357	0.599626	0.341734	0.141443	0.824646	6
FBgn0039736	CG7912	1.14034	0.000910779	-0.678509	0.122969	-1.69996	9.34282e-06	6
FBgn0039768	CG15533	1.76518	0.0139329	1.31209	0.0572297	1.03202	0.124722	6
FBgn0039827	CG1544	1.85966	0.165263	1.84093	0.169634	1.46261	0.026488	6
FBgn0039836	CG1750	1.27986	0.000564574	-0.0165211	0.988873	-0.317033	0.695177	6
FBgn0040238	Best1	1.65697	0.00207812	0.752788	0.148986	0.334475	0.56692	6
FBgn0040259	Ugt302C1	0.567366	0.278258	-1.07624	0.0100717	-1.72296	0.000148669	6
FBgn0040260	Ugt37D1	-0.247295	0.702188	-1.43586	0.00184822	-2.44099	1.27128e-05	6
FBgn0040340	TRAM	1.12401	0.000753692	-0.269191	0.832305	-1.21745	0.000274853	6
FBgn0040349	CG3699	2.78552	0.000537259	1.78213	0.0114496	0.899217	0.168456	6
FBgn0042094	Adk3	1.26874	0.00282741	0.814614	0.0713562	0.320904	0.624216	6
FBgn0042105	CG18748	2.37922	3.15117e-06	1.81906	5.63345e-05	1.35327	0.000988238	6
FBgn0042627	FASN2	-0.333126	0.700461	-1.44652	0.00547984	-2.44798	7.42921e-05	6
FBgn0044872	FucTC	2.21529	0.00112116	1.88052	0.00382752	1.54235	0.0138438	6
FBgn0046776	CR14033	-0.187176	0.859248	-1.38584	0.000268472	-2.19631	1.78018e-06	6
FBgn0050360	Mal-A6	1.94269	0.00724649	0.775015	0.237612	-0.0430053	0.947931	6
FBgn0050413	CG30413	1.3939	0.00550367	0.145574	0.813656	-0.571893	0.289371	6
FBgn0051075	CG31075	2.74135	0.00820309	1.56724	0.0927911	0.636304	0.478057	6
FBgn0051089	CG31089	3.02994	0.00180133	0.431126	0.585046	-0.518866	0.513613	6
FBgn0051454	CG31454	-0.261548	0.658895	-1.09751	0.0376646	-2.19169	0.000329773	6
FBgn0051547	NKCC	-0.573038	0.27108	-0.89693	0.0380933	-1.52772	0.000453919	6
FBgn0051792	CG31792	2.2477	0.000169444	1.04311	0.0412712	0.131755	0.828537	6
FBgn0051810	CG31810	1.83166	0.0231332	1.56356	0.0478186	1.3311	0.0867235	6
FBgn0051915	CG31915	-0.870077	0.116721	-1.10688	0.0468776	-1.48001	0.0103516	6
FBgn0052262	CG32262	-0.570412	0.27313	-1.0939	0.00506924	-1.56781	0.000148007	6
FBgn0052750	CG32750	1.17671	0.0109472	0.146992	0.836144	-0.353043	0.619351	6
FBgn0053054	CG33054	1.99515	0.000220106	1.59492	0.00169472	0.986927	0.0413772	6
FBgn0053129	CG33129	1.19915	0.00152065	0.256934	0.768925	-0.0264044	0.98133	6
FBgn0053301	CG33301	1.31498	0.0045119	-0.153871	0.814774	-1.63417	0.000879375	6
FBgn0063492	GstE8	1.38237	0.000299314	0.337397	0.6617	-0.0649183	0.955049	6
FBgn0085339	CG34310	1.24648	0.00281109	0.0327506	0.967327	-0.52501	0.332208	6
FBgn0085486	CG34457	-0.925292	0.232599	-1.44478	0.0792247	-2.43255	0.00713638	6
FBgn0086357	Sec61alpha	1.12087	0.00557763	0.143557	0.864818	-0.353454	0.597402	6
FBgn0260750	Mulk	1.15042	8.59417e-05	0.298361	0.881462	-0.475073	0.538492	6
FBgn0261794	kcc	1.4791	0.000460412	0.348267	0.601457	-0.315381	0.649211	6
FBgn0262007	CG42825	3.66756	1.19933e-05	4.29943	3.21856e-06	4.22014	3.74692e-06	6
FBgn0262801	twr	1.63185	3.55454e-05	0.648121	0.16616	-0.189394	0.865506	6
FBgn0262904	asRNA:CR43259	2.07971	0.0222878	0.197495	0.814958	-1.27541	0.151531	6
FBgn0262945	lncRNA:CR43264	-1.8776	0.00775179	-2.28064	0.00223893	-3.18203	0.000183867	6
FBgn0263133	mEFG1	0.954257	0.0208938	-0.8854	0.0375511	-2.12465	1.22576e-05	6
FBgn0263445	asRNA:CR43468	1.30309	0.0164888	0.469596	0.411322	0.126194	0.832504	6
FBgn0263916	Ent2	1.32992	0.00189634	0.193343	0.789492	-0.311635	0.635229	6
FBgn0264556	Gr39a	-0.409884	0.471782	-1.27527	0.0145234	-2.08877	0.000394148	6
FBgn0265089	eIF4E3	3.70205	0.000447005	3.21455	0.00127096	1.89158	0.0302815	6
FBgn0266430	CG45060	3.01035	2.80904e-06	1.65785	0.000883437	0.124627	0.848167	6
FBgn0267828	Fatp1	1.42413	0.0182809	0.22883	0.706637	-0.0721159	0.90624	6
FBgn0270926	AsnS	-0.766711	0.254606	-1.33057	0.058187	-2.23923	0.00361606	6
FBgn0283427	FASN1	0.669936	0.189377	-1.05015	0.0255518	-1.9302	0.000233911	6
FBgn0283535	Vha26	1.12011	0.00230022	0.0817968	0.947514	-0.159107	0.888197	6
FBgn0284248	Cyt-c-p	1.27465	0.000963475	-0.222641	0.801366	-1.21979	0.00151747	6
FBgn0000308	chic	0.477188	0.403282	1.23097	0.00285956	1.17698	0.00428588	11
FBgn0000463	Dl	-2.76389	6.63951e-06	-0.890399	0.059521	-1.6465	0.000840517	11
FBgn0001285	Jon44E	0.911181	0.717945	2.05217	0.433405	1.89081	0.0467399	11
FBgn0002643	mam	-1.43035	0.00613338	-0.242914	0.684463	-0.239449	0.68915	11
FBgn0002723	Met	-0.0576231	0.925989	1.61521	0.00229457	1.24482	0.0130561	11
FBgn0003356	Jon99Cii	0.959043	0.718509	1.87735	0.492943	1.69667	0.043267	11
FBgn0003357	Jon99Ciii	0.8016	0.763005	1.92536	0.0483801	1.64651	0.545054	11
FBgn0003380	Sh	-3.39087	1.55892e-05	-1.21491	0.0308489	-1.83256	0.00256142	11
FBgn0003892	ptc	-1.68245	0.000202571	-1.19271	0.00436177	-1.59346	0.000325379	11
FBgn0004244	Rdl	-4.47769	0.000249402	-2.54107	0.00742578	-3.19203	0.00185093	11
FBgn0004635	rho	-0.0731688	0.906235	2.0039	0.000275424	1.4283	0.00438672	11
FBgn0004644	hh	0.296088	0.723094	1.31032	0.0129843	1.18491	0.167427	11
FBgn0004698	Xpc	-1.27211	0.00171046	-0.354533	0.59628	-0.593421	0.244077	11
FBgn0010300	brat	0.236529	0.794126	1.26735	0.000835566	1.05677	0.00545086	11
FBgn0011224	heph	-3.18475	1.16307e-07	-1.84164	3.72971e-05	-2.17953	5.89811e-06	11
FBgn0011288	Snap25	-2.45242	0.00116474	-1.52543	0.022565	-1.7471	0.00994309	11
FBgn0011661	Moe	0.491634	0.374021	1.60842	0.00166241	1.2089	0.0123157	11
FBgn0013342	nSyb	-2.35336	0.00130756	-1.66697	0.0127552	-2.19147	0.00208266	11
FBgn0013953	Esp	-1.5767	0.0138441	-0.417245	0.493884	-0.845522	0.157519	11
FBgn0014011	Rac2	0.858073	0.0414634	1.45211	0.000386083	1.27164	0.00139787	11
FBgn0014388	sty	-1.39026	0.00775354	-0.839905	0.105568	-1.2686	0.0137464	11
FBgn0015037	Cyp4p1	0.360898	0.535713	1.31207	0.00724811	1.21514	0.0121193	11
FBgn0015546	spel1	-2.03767	0.00468876	-1.48973	0.0281249	-1.96152	0.00573111	11
FBgn0023550	FarO	-2.80383	0.0148548	-0.166391	0.858996	-0.130253	0.888018	11
FBgn0024986	CG3719	0.741191	0.0893319	1.2629	0.000904051	1.16733	0.00205847	11
FBgn0025558	CG4101	0.641232	0.186843	2.02802	1.19787e-05	1.68277	9.2395e-05	11
FBgn0025878	wrapper	-1.03396	0.168012	3.61809	6.72753e-05	2.45209	0.00152135	11
FBgn0026160	tna	-1.57152	0.00878304	0.153012	0.800437	0.211882	0.725212	11
FBgn0026263	bip1	-1.44186	0.00275317	0.513272	0.34456	0.459888	0.411648	11
FBgn0027348	bgm	0.711093	0.206429	2.02011	0.00113729	1.6293	0.00573019	11
FBgn0027783	SMC2	-1.45566	0.00244108	-0.506939	0.353648	-0.659365	0.194782	11
FBgn0028582	lqf	0.362271	0.546378	1.2592	0.00537911	1.20009	0.0077818	11
FBgn0028899	CG31817	-1.87668	0.0297195	1.19379	0.117456	0.864865	0.242754	11
FBgn0028983	Spn55B	2.00219	1.59774e-05	2.74631	5.4853e-07	2.58796	1.01808e-06	11
FBgn0029719	CG15473	-1.77349	0.0116823	0.4186	0.508248	0.487329	0.437313	11
FBgn0029996	UbcE2H	-0.596121	0.285105	1.24707	0.0207953	1.00584	0.0599869	11
FBgn0030006	CG17982	0.571887	0.271749	1.72938	0.000107658	1.45494	0.000548325	11
FBgn0030241	feo	-1.4838	0.00404586	-0.280219	0.637443	-0.344372	0.554811	11
FBgn0030272	CG15201	-1.97351	0.00480926	-0.872685	0.162728	-1.41696	0.029379	11
FBgn0030301	HP5	-0.684039	0.216764	1.29662	0.017626	0.730545	0.183345	11
FBgn0030479	Rbp1-like	-1.73817	0.00516665	-0.165311	0.785709	-0.147667	0.808253	11
FBgn0030520	Pdcd4	-1.57114	0.0593296	1.71761	0.0413104	1.2378	0.128907	11
FBgn0030595	CG14406	-1.46825	0.0614331	1.94932	0.0104726	0.957927	0.173106	11
FBgn0030764	CG9777	-0.812495	0.350443	1.17918	0.0165375	0.728225	0.381226	11
FBgn0031032	CG14204	0.695482	0.529831	6.17077	8.34851e-05	5.26175	0.00025257	11
FBgn0031116	CG1695	-0.270556	0.649576	-0.738386	0.196623	-0.608765	0.287868	11
FBgn0031267	Ipk2	0.332399	0.631042	1.80646	5.16464e-05	1.67809	0.000114033	11
FBgn0031301	CG14339	-1.34184	0.0332512	3.11177	1.79191e-05	3.31616	9.4655e-06	11
FBgn0031317	Charon	0.069358	0.954187	1.36956	0.000271268	1.04135	0.00515935	11
FBgn0031694	Cyp4ac2	0.377549	0.523708	1.68897	0.00501016	1.17934	0.0372527	11
FBgn0032087	CG9568	0.973865	0.0167856	2.03047	1.32884e-05	1.71913	8.15293e-05	11
FBgn0032191	Snx17	-0.336718	0.671052	1.51563	9.79389e-05	1.57441	6.82798e-05	11
FBgn0032886	CG9328	-0.178808	0.877817	1.30358	0.000338305	1.18643	0.000978239	11
FBgn0033268	Obp44a	-6.58723	0.00103719	-3.68565	0.013331	-6.49013	0.00101635	11
FBgn0033438	Mmp2	-1.08596	0.0571098	2.09379	0.000908045	1.61988	0.00630681	11
FBgn0034219	mthl4	0.198397	0.908617	1.15561	0.000416786	0.739155	0.0608965	11
FBgn0034296	CG10912	-0.20204	0.75248	1.10791	0.0167191	1.08164	0.0195955	11
FBgn0034476	Toll-7	-1.68072	0.0216289	-0.44689	0.504971	-0.90717	0.179932	11
FBgn0034728	rad50	-2.58221	1.80615e-05	-2.10817	0.000125024	-2.63284	1.44976e-05	11
FBgn0035359	CG1143	-1.31681	0.0015937	1.77014	2.33331e-05	1.0243	0.0070852	11
FBgn0035488	CG11593	0.622147	0.193883	1.28138	0.000257889	1.11305	0.00137508	11
FBgn0035539	slow	0.782491	0.199288	1.55424	0.0154522	1.50813	0.0180303	11
FBgn0035589	CHMP2B	1.24223	0.00245364	1.80942	6.85501e-05	1.66101	0.000169319	11
FBgn0035697	CG10163	-3.64306	0.000415771	0.116098	0.866684	0.203023	0.767047	11
FBgn0035719	tow	-1.48237	0.0397586	-0.28994	0.667076	-0.465557	0.487291	11
FBgn0035763	mrva	-0.221215	0.73161	1.29128	0.00489847	1.13485	0.012775	11
FBgn0035877	CG7083	0.236138	0.735574	1.47105	0.000818976	1.20743	0.00454529	11
FBgn0035983	CG4080	-0.100682	0.953994	1.39296	7.41259e-05	1.24691	0.000276135	11
FBgn0036004	Jarid2	-0.24458	0.686298	1.22482	0.0125325	0.846212	0.0907248	11
FBgn0036257	RhoGAP68F	0.346816	0.774648	1.26628	5.87784e-05	1.09146	0.000462629	11
FBgn0036320	CG10943	0.223483	0.713959	1.74964	0.000940135	1.42616	0.00444566	11
FBgn0036419	CG13482	1.73006	0.000439222	2.9384	2.41061e-06	2.99874	1.98029e-06	11
FBgn0036505	CG7945	0.440856	0.464135	1.55171	0.000257288	1.28172	0.00152725	11
FBgn0036576	CG5151	-1.29369	0.0432558	-0.279562	0.666956	-0.691519	0.284578	11
FBgn0036812	Nufip	-2.42596	0.000852305	-0.667716	0.273713	-0.929641	0.125453	11
FBgn0037539	CG10435	0.257748	0.837201	1.39615	6.06368e-05	1.29093	0.000152837	11
FBgn0037783	Npc2c	-2.36506	0.0175114	-0.0356094	0.967377	0.0700585	0.935635	11
FBgn0037788	CAH7	0.981199	0.053842	1.71861	0.0016397	1.5373	0.00379241	11
FBgn0038139	PK2-R2	-1.3264	0.0403616	-0.836421	0.216253	-1.13239	0.0986522	11
FBgn0038199	CCHa1	-1.36862	0.0436585	-0.60654	0.405133	-0.926384	0.208292	11
FBgn0038396	CG5013	0.441308	0.464331	1.22697	0.00207277	1.1343	0.00427413	11
FBgn0038799	MFS9	-3.07399	0.0471193	-0.727899	0.611258	-1.20366	0.406489	11
FBgn0039091	CG10182	0.538814	0.325927	1.2733	0.011655	1.06695	0.0331808	11
FBgn0039178	CG6356	-2.18039	0.00208781	-1.32538	0.0372437	-1.69996	0.00996608	11
FBgn0039668	Trc8	0.190563	0.898816	1.17023	0.000553975	0.826416	0.0271278	11
FBgn0039711	CG7824	-1.29657	0.00864505	0.396892	0.489109	-0.102013	0.87163	11
FBgn0039761	CG18404	-3.48072	5.55044e-06	-1.35745	0.0115792	-1.41869	0.00880613	11
FBgn0040153	l(1)G0469	-1.81111	0.0316654	-0.0102424	0.989449	0.0285003	0.970638	11
FBgn0040505	Alk	-2.38573	0.00498967	-1.27903	0.0913738	-1.62966	0.0353994	11
FBgn0040729	CG15126	1.39806	0.0133386	2.87583	5.05259e-05	2.80878	6.20795e-05	11
FBgn0041184	Socs36E	-0.158649	0.796531	1.48083	0.00379611	1.08239	0.0284943	11
FBgn0041713	yellow-c	-1.32017	0.0116925	0.188397	0.810381	0.0940938	0.90359	11
FBgn0050265	CG30265	1.08893	0.0499688	2.26002	0.180562	1.85215	0.261163	11
FBgn0050489	Cyp12d1-p	1.33088	0.152192	2.28001	0.0226887	1.66117	0.0799651	11
FBgn0051044	lncRNA:CR31044	-1.38407	0.0467933	0.740552	0.257305	0.200589	0.759477	11
FBgn0051216	Naam	-0.88739	0.0854317	1.29834	0.0106944	0.708315	0.177746	11
FBgn0051221	CG31221	-3.46476	0.00102622	-1.8975	0.0290973	-2.50355	0.00689581	11
FBgn0051715	CG31715	0.601043	0.233488	1.22323	0.00203874	1.0774	0.0067659	11
FBgn0051961	TBCC	0.970419	0.00997338	1.63169	4.19759e-05	1.44121	0.000144817	11
FBgn0052091	CG32091	-0.78533	0.313833	2.31015	0.00650501	1.53575	0.0513762	11
FBgn0052107	CG32107	0.439826	0.469966	1.88853	0.00392061	1.87662	0.00408262	11
FBgn0052163	CG32163	0.761736	0.169243	1.3693	0.0143944	1.12522	0.0393461	11
FBgn0052264	CG32264	0.280195	0.690318	1.2825	0.00205352	1.00925	0.0160293	11
FBgn0052284	CG32284	-2.64557	0.029135	-0.370687	0.854545	-0.949452	0.641971	11
FBgn0052296	Mrtf	0.420335	0.479362	1.27587	0.00282862	1.04876	0.0142361	11
FBgn0052423	shep	0.104755	0.864072	1.40491	0.00701401	1.25941	0.0139915	11
FBgn0052568	CG32568	-2.50455	0.00641132	0.399128	0.598317	0.184571	0.806042	11
FBgn0052569	TwdlZ	-2.21868	0.0306681	0.854373	0.326364	0.141351	0.868627	11
FBgn0052751	CG32751	-4.63982	0.00197397	-3.42655	0.009663	-5.56036	0.000723144	11
FBgn0053547	Rim	-1.79595	0.00285962	-1.33115	0.0186518	-1.66375	0.00476626	11
FBgn0054026	CG34026	1.05666	0.047291	1.39168	0.0108129	1.29584	0.0163652	11
FBgn0061198	HSPC300	-0.208165	0.780007	1.3648	0.00121462	1.17197	0.00477673	11
FBgn0065099	snRNA:7SK	-1.51807	0.0494729	0.499986	0.607255	0.0486956	0.959632	11
FBgn0085227	CG34198	1.16976	0.00658957	2.6334	2.96912e-06	2.48767	5.29336e-06	11
FBgn0085478	Zdhhc8	0.0387205	0.952583	1.45375	0.00281879	1.13443	0.0163901	11
FBgn0086677	jeb	-3.56569	0.00312602	-2.20434	0.0315822	-2.51854	0.0168588	11
FBgn0086758	chinmo	-1.34823	0.0047478	0.0355679	0.956649	-0.131179	0.838636	11
FBgn0259168	mnb	-1.37377	0.00396596	-0.0590729	0.928316	-0.0787058	0.904381	11
FBgn0259237	CG42335	1.16756	0.0350353	1.57841	0.00677535	1.4377	0.0116694	11
FBgn0259740	CG42394	0.914483	0.0204475	1.40156	0.000295503	1.2535	0.000947909	11
FBgn0260393	CG17147	0.820697	0.305369	1.39923	0.0498634	1.18602	0.145776	11
FBgn0260429	CG42524	-1.40723	0.0447648	0.909526	0.209951	0.562197	0.431221	11
FBgn0260634	eIF4G2	-0.303678	0.743205	1.37332	0.000165347	1.43202	0.000104908	11
FBgn0260756	CG42554	0.0323748	0.961593	1.52049	0.00131332	1.02689	0.0245172	11
FBgn0260935	Vps15	0.43092	0.53882	1.2836	0.000272057	1.10285	0.00162913	11
FBgn0260960	Baldspot	0.622087	0.225351	1.69737	0.000492826	1.53832	0.00113569	11
FBgn0260964	Vmat	-2.49588	0.0041643	-1.33664	0.0836171	-1.95067	0.0160238	11
FBgn0261804	CG42750	-2.84893	0.000802874	-1.42668	0.0452319	-1.84937	0.0118917	11
FBgn0262109	lncRNA:CR42862	0.377312	0.59279	1.23046	0.00117113	0.928077	0.0181941	11
FBgn0262409	mir-304	-1.5672	0.0397598	-0.0782392	0.911621	-0.459625	0.514032	11
FBgn0262426	mir-283	-1.35329	0.047971	-0.223002	0.783579	-0.428814	0.595333	11
FBgn0263659	lncRNA:CR43650	-1.72432	0.00450978	0.0918061	0.879574	-0.198383	0.741701	11
FBgn0264295	CG43773	1.47256	0.0040386	2.88942	1.0676e-05	2.82411	1.31784e-05	11
FBgn0264439	lncRNA:CR43857	-2.34404	0.00915979	1.01259	0.201867	0.285283	0.710553	11
FBgn0264821	asRNA:CR44029	-2.00625	0.00191945	-1.42189	0.0171763	-1.80966	0.00376306	11
FBgn0265065	asRNA:CR44176	-1.64945	0.0615563	1.06821	0.182462	0.667526	0.391179	11
FBgn0265276	l(3)neo38	-2.03569	0.00525447	-0.616919	0.340417	-0.678063	0.29349	11
FBgn0265434	zip	0.38806	0.590107	1.16595	0.00152995	0.870474	0.0265238	11
FBgn0266019	rudhira	-0.722204	0.235656	1.32705	0.0340917	1.03792	0.0894244	11
FBgn0266167	asRNA:CR44873	-1.46553	0.00756201	-0.0510928	0.932651	-0.282422	0.631182	11
FBgn0266396	lncRNA:CR45036	0.719079	0.492178	3.3635	0.00607514	3.59259	0.00409307	11
FBgn0266410	CG45050	0.317562	0.588869	1.32189	0.00941636	1.15688	0.0214628	11
FBgn0267252	Ggamma30A	-3.57708	0.00058467	-2.41193	0.00679333	-3.56271	0.000568502	11
FBgn0267520	28SrRNA-Psi:CR45860	0.263101	0.775479	3.04561	0.00601816	1.53966	0.109923	11
FBgn0267656	lncRNA:CR45994	-0.741542	0.411991	2.35294	0.0156299	1.64636	0.0719324	11
FBgn0267910	lncRNA:CR34335	-2.62147	0.000627314	-1.53278	0.0219492	-1.6843	0.0130111	11
FBgn0268063	ltl	-1.90216	0.000772383	-1.06728	0.0360717	-1.51602	0.00422937	11
FBgn0000578	ena	-0.064091	0.970209	1.16066	0.000763629	0.489782	0.429338	10
FBgn0000723	FER	-1.42872	0.0223302	-0.417269	0.494071	-1.1961	0.0490242	10
FBgn0001090	bnb	-2.81457	0.0194782	0.532947	0.591587	-2.31654	0.0404333	10
FBgn0001112	Gld	-4.51396	0.0289324	1.32599	0.359428	-4.41217	0.027892	10
FBgn0001257	ImpL2	-0.342676	0.557034	1.41065	0.00918627	0.378308	0.513664	10
FBgn0002565	Lsp2	-3.47874	0.0127788	1.48083	0.197204	-2.88581	0.0271306	10
FBgn0002945	nkd	-1.39106	0.00938378	-0.243174	0.682373	-1.15595	0.026897	10
FBgn0003028	ovo	-2.83391	0.000224361	-1.45435	0.0213515	-2.95141	0.000155748	10
FBgn0004198	ct	-3.68721	0.00204035	-1.39339	0.13339	-3.31361	0.00342926	10
FBgn0004374	neb	0.0479337	0.942165	1.67222	0.0161624	0.684474	0.29311	10
FBgn0010194	Wnt5	-1.94979	0.00586732	-1.01253	0.111192	-1.81253	0.00863295	10
FBgn0010383	Cyp18a1	-4.45043	0.00271424	-0.947485	0.358444	-5.34267	0.00110872	10
FBgn0010473	tutl	-2.28412	0.00492539	-1.13395	0.114952	-2.25553	0.00506908	10
FBgn0014141	cher	1.12895	0.147972	1.93137	0.0194059	1.32875	0.0916453	10
FBgn0025697	santa-maria	-1.26488	0.0272179	-0.132907	0.825904	-0.957183	0.0888752	10
FBgn0031034	CG14205	-0.591004	0.53549	3.39363	0.00401966	0.850796	0.374759	10
FBgn0031089	CG9572	-0.0962156	0.874604	1.255	0.031663	0.192746	0.750611	10
FBgn0032897	CG9336	-1.56393	0.045722	0.0811092	0.910513	-1.32131	0.0841851	10
FBgn0032945	CG8665	-0.11192	0.885698	1.32282	0.0104812	0.521735	0.505574	10
FBgn0033327	PGRP-SC1b	-1.78691	0.0441023	-1.52959	0.505389	-2.07302	0.377401	10
FBgn0033367	PPO2	1.29622	0.18337	2.29292	0.0272029	1.62643	0.0991861	10
FBgn0033437	CG12926	1.05686	0.0204653	1.36049	0.00317824	1.08809	0.0168066	10
FBgn0033574	Spn47C	-1.26797	0.0452946	-0.586518	0.418085	-1.26666	0.094176	10
FBgn0035262	CG18171	0.156073	0.813202	1.20868	0.0431164	0.443868	0.499108	10
FBgn0036875	CG9449	-2.82315	0.00849463	1.09537	0.226897	-2.05683	0.0361415	10
FBgn0037176	CG14456	-2.83363	0.0329743	0.0797125	0.942844	-1.9004	0.115642	10
FBgn0037184	CG14450	0.838758	0.0633219	1.16232	0.00663407	0.912273	0.0385909	10
FBgn0037279	CG1129	0.712162	0.145857	1.2581	0.00512665	0.787124	0.0977973	10
FBgn0037433	CG17919	-3.13163	0.00304678	-1.08608	0.203141	-3.10687	0.00297273	10
FBgn0037698	CG16779	-2.25271	0.00961057	-1.05133	0.177078	-2.05259	0.0148908	10
FBgn0038063	Octbeta2R	-3.44038	0.000706908	-0.616402	0.406245	-3.01598	0.00146179	10
FBgn0038161	CG9269	1.50706	0.0620598	2.01068	0.0165982	1.60211	0.0476628	10
FBgn0038658	CG14292	0.689943	0.211075	3.18776	1.10153e-05	1.50271	0.00677077	10
FBgn0038783	CG4367	-3.20541	0.0146358	0.193065	0.920369	-1.89475	0.35071	10
FBgn0039051	CG17109	2.21276	7.54116e-05	3.23252	2.01519e-06	2.66356	1.265e-05	10
FBgn0039151	CG13607	-2.80654	0.00564061	-1.70919	0.0560133	-2.71732	0.00632447	10
FBgn0039290	CG13654	0.287627	0.633669	1.62823	0.00123806	0.864057	0.0755556	10
FBgn0039310	CG11878	-3.37078	0.000374165	-0.289145	0.67384	-2.67417	0.00160156	10
FBgn0039339	CG5116	0.968827	0.076948	2.06945	0.000758246	1.41014	0.0118937	10
FBgn0041182	Tep2	-2.02584	0.0102444	-0.68198	0.333389	-1.91305	0.0137892	10
FBgn0041709	yellow-g	1.4042	0.0219361	2.46993	0.000421103	1.75588	0.00571517	10
FBgn0042179	Ugt305A1	1.0909	0.0016027	1.52515	3.31172e-05	1.1787	0.000630654	10
FBgn0047205	lncRNA:CR32385	0.444128	0.480244	1.57546	0.017047	0.787695	0.205839	10
FBgn0050334	CG30334	-0.0459983	0.940871	1.39664	0.0240304	0.557591	0.355545	10
FBgn0050359	Mal-A5	-2.43842	0.00879956	-0.215729	0.782752	-1.88196	0.0299011	10
FBgn0051660	smog	-1.91347	0.00682257	-1.21117	0.0640886	-1.88292	0.00718103	10
FBgn0053516	dpr3	-1.77309	0.0944524	0.624429	0.518123	-1.26032	0.210641	10
FBgn0054010	Glyat	0.635828	0.54718	1.61132	0.013884	0.762539	0.46851	10
FBgn0054054	CG34054	1.03178	0.130902	2.36712	0.00217353	1.4935	0.0340693	10
FBgn0058198	CG40198	-4.90327	0.0080655	0.261852	0.836256	-4.85673	0.00768919	10
FBgn0085195	CG34166	-4.02297	0.030593	2.76725	0.0620573	-2.75541	0.0828266	10
FBgn0085408	Shrm	0.576949	0.263908	1.1517	0.00115284	0.646897	0.163953	10
FBgn0259108	futsch	-1.71782	0.0114059	-1.1421	0.073757	-2.05642	0.00359025	10
FBgn0259219	CG42319	-2.99449	0.00240426	-0.280697	0.71647	-2.26341	0.0111132	10
FBgn0260499	qvr	-1.59057	0.0385391	-0.594545	0.40297	-1.35216	0.0701773	10
FBgn0261341	verm	-1.49208	0.0128166	0.420654	0.653347	-1.23964	0.198541	10
FBgn0262203	mir-967	0.366111	0.578929	1.2756	0.0404411	0.657073	0.31645	10
FBgn0262617	Nuak1	0.324116	0.65586	1.2767	0.00119509	0.655732	0.169618	10
FBgn0263257	Cngl	-2.36573	0.0162053	-1.60896	0.0793446	-2.47125	0.0126032	10
FBgn0264442	ab	-3.08441	0.0125991	-0.0434264	0.965046	-1.88478	0.0806376	10
FBgn0264602	lncRNA:CR43951	2.56241	0.000211459	4.75126	7.09238e-07	4.01991	3.14307e-06	10
FBgn0265042	Irk1	0.998336	0.140288	2.01258	0.00670644	1.28909	0.0630231	10
FBgn0265313	CG44286	1.5404	0.00521571	2.7968	2.58029e-05	1.99064	0.000617513	10
FBgn0265631	CG44438	2.09732	0.0263677	3.73445	0.000804817	2.80891	0.00517864	10
FBgn0266417	ringer	1.50108	7.61891e-05	2.1921	1.0351e-06	1.74435	1.46714e-05	10
FBgn0266901	lncRNA:CR45361	-2.03701	0.00455897	-0.0520757	0.93426	-1.457	0.0277739	10
FBgn0267812	asRNA:CR46137	2.03036	0.00702137	3.21833	0.000222282	2.64431	0.00102892	10
FBgn0000075	amd	0.638663	0.230022	1.26356	0.0119973	0.286151	0.627265	9
FBgn0002306	sas	-1.79873	0.0514646	-0.089094	0.916294	-2.65335	0.00861037	9
FBgn0002533	Lcp2	-2.45922	0.258054	4.31747	0.058414	-5.49475	0.0491166	9
FBgn0002534	Lcp3	-3.71206	0.117787	3.08453	0.167202	-8.10256	0.0172099	9
FBgn0002868	MtnA	1.6544	0.0362155	2.29414	0.00653927	1.55184	0.0476267	9
FBgn0005666	bt	0.126602	0.838233	1.23453	0.012737	-0.13617	0.825909	9
FBgn0010423	TpnC47D	0.58062	0.285926	1.52778	0.00385817	0.25567	0.668127	9
FBgn0011296	l(2)efl	1.01011	0.0214792	1.33115	0.00245755	0.831299	0.0696664	9
FBgn0013949	Elal	-1.29983	0.177859	0.0636785	0.944634	-2.20499	0.0346051	9
FBgn0014031	Spat	-0.17831	0.857737	1.30081	0.0197532	-1.1141	0.279155	9
FBgn0015609	CadN	-1.40553	0.0188878	-0.894588	0.12203	-1.78244	0.00449562	9
FBgn0016013	Faa	-2.57946	0.0213623	-0.842519	0.383404	-3.89283	0.00292804	9
FBgn0020521	pio	-0.996111	0.130271	-0.0835323	0.898312	-1.58242	0.0227921	9
FBgn0020642	Lcp65Ac	-1.05915	0.425051	1.8792	0.173065	-2.14223	0.0127929	9
FBgn0022770	Peritrophin-A	-0.585546	0.510872	1.1776	0.186917	-1.07175	0.0236364	9
FBgn0024366	CG11409	-1.47732	0.00344263	-0.519541	0.340183	-2.08714	0.000199661	9
FBgn0024989	CG3777	-1.56393	0.110322	0.312838	0.735012	-2.41763	0.0222418	9
FBgn0026582	Hmg-2	1.11799	0.0215915	1.29595	0.00830319	1.00357	0.0398036	9
FBgn0029990	CG2233	-2.58219	0.0409355	0.268423	0.807076	-4.8672	0.00255076	9
FBgn0030539	CG1368	0.0374305	0.971721	1.50825	0.016882	-0.66258	0.534194	9
FBgn0030543	CG11585	-2.19531	0.14325	2.4347	0.0814125	-5.52706	0.0119238	9
FBgn0030613	Rab3-GEF	-1.2039	0.107742	-0.495618	0.486377	-1.62606	0.0350348	9
FBgn0030763	CG9782	-1.08359	0.189963	0.193508	0.807274	-1.90767	0.0296723	9
FBgn0031097	obst-A	-2.81068	0.0492582	-0.057889	0.961995	-4.81246	0.00635473	9
FBgn0031389	CG4259	0.560125	0.640956	1.59947	0.0199526	0.198061	0.868508	9
FBgn0031737	obst-E	-2.483	0.0584882	0.437281	0.705861	-4.55231	0.00496851	9
FBgn0031879	uif	-1.34337	0.249437	0.161648	0.884563	-2.42347	0.0555327	9
FBgn0031908	CG5177	0.80924	0.089749	1.81364	0.000279664	0.317482	0.605103	9
FBgn0031930	CG7025	-1.77315	0.0430148	-1.124	0.609116	-2.32089	0.31446	9
FBgn0031971	Sirup	0.0697194	0.926853	2.1096	0.0127019	-0.461321	0.546141	9
FBgn0032283	CG7296	-0.0768644	0.923632	2.50611	0.00703807	-0.84531	0.304062	9
FBgn0032284	CG7294	-1.34858	0.162747	1.84714	0.0560332	-2.28293	0.0294913	9
FBgn0032699	CG10383	1.23186	0.00804334	1.97702	0.00015764	0.986369	0.0349491	9
FBgn0032810	CG13077	1.33735	0.0603146	2.61662	0.00133422	1.10746	0.111266	9
FBgn0033033	scaf	-2.14489	0.105886	-0.185866	0.877777	-3.4091	0.0216706	9
FBgn0033789	CG13324	2.71782	0.00216507	3.41884	0.000444064	3.36123	0.000501013	9
FBgn0034011	CG8160	-2.1008	0.0454525	0.283974	0.759729	-3.19081	0.00726508	9
FBgn0034117	CG7997	-0.471151	0.565013	0.862283	0.292963	-1.2878	0.132381	9
FBgn0034276	Sardh	-0.563227	0.447345	1.18932	0.11219	-1.61343	0.0454783	9
FBgn0034497	Mpcp1	0.0278175	0.972165	1.20842	0.0143812	-0.587194	0.466787	9
FBgn0035090	CG2736	-1.90718	0.0989462	0.366763	0.726274	-2.82069	0.0253081	9
FBgn0035103	Vdup1	-0.942761	0.276145	0.122922	0.0483148	-1.62759	0.0711975	9
FBgn0035398	Cht7	-1.66296	0.203453	1.25795	0.308597	-2.67096	0.0400628	9
FBgn0035545	CG12607	-4.19924	0.0388165	0.147114	0.924783	-9.279	0.00547301	9
FBgn0036985	zye	-0.355978	0.799952	3.08231	0.04837	-2.34377	0.140364	9
FBgn0037067	Cpr78Ca	-1.8224	0.0258842	0.0144085	0.984181	-3.0362	0.00150727	9
FBgn0037290	CG1124	-3.12123	0.0787063	-0.503428	0.735298	-5.96482	0.0116849	9
FBgn0038660	Sgsh	-1.18219	0.02853	-0.242821	0.681803	-1.95075	0.00115303	9
FBgn0039406	RpL34a	0.994325	0.0157928	1.28661	0.00159959	0.829542	0.0560518	9
FBgn0039628	CG11841	1.59056	0.0543845	1.93599	0.0229184	1.598	0.0521927	9
FBgn0039685	Obp99b	-1.92782	0.183945	1.70259	0.229069	-4.05366	0.0194581	9
FBgn0040321	GNBP3	-2.36113	0.0687366	0.691871	0.53858	-4.52234	0.00633754	9
FBgn0041181	Tep3	-1.25407	0.0731945	0.0282461	0.966286	-1.74251	0.0171867	9
FBgn0043362	bchs	1.35853	0.00247054	1.82136	0.000190394	1.21528	0.00608915	9
FBgn0051041	CG31041	-1.94442	0.0626253	-1.23496	0.215558	-2.44725	0.0250209	9
FBgn0051176	CG31176	-1.00209	0.0824981	0.470589	0.422292	-1.74378	0.00538203	9
FBgn0051973	Cda5	-1.00089	0.187907	-0.080988	0.911879	-1.66926	0.0367126	9
FBgn0052241	CG32241	-3.03536	0.0891928	1.5641	0.331365	-6.34936	0.00774551	9
FBgn0052676	stx	0.771633	0.044883	1.25489	0.000171362	0.503264	0.414493	9
FBgn0052982	CG32982	1.50682	0.000903794	2.95474	1.16904e-06	0.951447	0.0325601	9
FBgn0086519	Cpr47Eg	-5.04051	0.050887	2.2043	0.285998	-9.92562	0.0113281	9
FBgn0260745	mfas	-1.34433	0.0261713	-0.598186	0.313807	-1.74654	0.00590653	9
FBgn0261509	haf	-0.804268	0.319571	0.597562	0.449316	-1.75242	0.0419253	9
FBgn0262717	Skeletor	-2.78032	0.0642579	0.736524	0.566576	-5.91246	0.00480108	9
FBgn0263705	Myo10A	-1.05012	0.0593651	0.00607814	0.991993	-1.53858	0.00868199	9
FBgn0283508	nw	-2.48243	0.156003	0.840788	0.588789	-4.99221	0.0246239	9
FBgn0000299	Col4a1	-0.725001	0.466041	0.312642	0.751142	-3.07862	0.0095544	8
FBgn0000565	MsrA	2.23195	0.0781825	3.91816	0.00784016	0.330754	0.776528	8
FBgn0002562	Lsp1alpha	0.63779	0.728232	2.16151	0.265058	-4.55244	0.0495891	8
FBgn0002563	Lsp1beta	-0.930902	0.565501	0.938201	0.562438	-6.5701	0.00606065	8
FBgn0002564	Lsp1gamma	0.507212	0.585829	1.9739	0.048672	-2.34226	0.0238823	8
FBgn0004554	Edg91	-1.02455	0.142167	-0.320527	0.637424	-2.48987	0.00250915	8
FBgn0012042	AttA	2.61703	0.0163787	2.86961	0.0102066	1.18421	0.233575	8
FBgn0016075	vkg	-0.845939	0.37814	0.240919	0.79909	-3.09942	0.00731537	8
FBgn0023129	aay	-0.656376	0.468626	0.198424	0.825609	-3.0647	0.00493156	8
FBgn0026721	fat-spondin	-0.171226	0.858784	0.675495	0.481909	-1.83448	0.0431312	8
FBgn0030041	CG12116	-1.51781	0.138334	-0.968056	0.330486	-4.49482	0.00141655	8
FBgn0030605	ND-B18	0.956501	0.0286102	1.16556	0.00649384	0.293762	0.657116	8
FBgn0030926	psh	-1.02317	0.244409	-0.493982	0.566008	-2.58427	0.0111193	8
FBgn0031141	CG1304	2.52142	0.19389	2.93143	0.141049	2.58986	0.0183865	8
FBgn0031538	CG3246	-0.203332	0.839082	0.533608	0.592089	-1.69362	0.0119374	8
FBgn0032136	Apoltp	-0.474373	0.641085	0.408533	0.68597	-3.49074	0.00783913	8
FBgn0032287	CG6415	0.974981	0.510292	2.11752	0.168162	-3.85356	0.0675724	8
FBgn0032587	CG5953	1.47559	0.00295913	1.82146	0.000536699	1.03375	0.0318337	8
FBgn0032773	fon	0.153228	0.919267	1.7179	0.275464	-5.49842	0.012826	8
FBgn0033730	Cpr49Ag	0.136885	0.850823	0.814742	0.269774	-1.66004	0.0354483	8
FBgn0034733	CG4752	1.80709	0.181652	2.59404	0.0494229	-0.272909	0.831768	8
FBgn0034782	CG12490	0.948224	0.529064	0.40396	0.788302	-0.696212	0.646642	8
FBgn0034997	CG3376	-0.252884	0.675522	0.421533	0.47842	-1.74748	0.00567726	8
FBgn0035611	CG13285	-1.33835	0.0534105	-1.01109	0.132445	-2.78317	0.000692375	8
FBgn0035926	Acbp5	1.4266	0.043176	1.77236	0.0146985	1.04298	0.125678	8
FBgn0036433	CG9628	-1.45347	0.00947991	-1.09399	0.0433256	-2.27982	0.000332833	8
FBgn0036619	Cpr72Ec	1.59803	0.0389551	1.87305	0.0183363	1.49239	0.0516046	8
FBgn0037012	Rcd2	1.64175	0.000306242	2.01839	3.63645e-05	1.2944	0.00240779	8
FBgn0037222	CG14642	1.21598	0.0784933	1.57769	0.0264077	0.41905	0.534474	8
FBgn0037801	CG3999	-0.318097	0.729669	0.311391	0.732849	-1.74407	0.0436628	8
FBgn0038795	CG4335	0.229561	0.857604	1.3878	0.281193	-4.27219	0.0302802	8
FBgn0038983	CG5326	-0.392111	0.593941	0.666434	0.363565	-3.23961	0.00105939	8
FBgn0039052	CG6733	1.28128	0.00499425	1.61325	0.000811477	0.683077	0.170965	8
FBgn0039073	CG4408	1.14091	0.145199	1.56258	0.0407123	0.202448	0.790046	8
FBgn0039671	CG11470	1.1723	0.0270983	1.45371	0.00783628	0.756171	0.161114	8
FBgn0039800	Npc2g	-0.701347	0.622257	1.03031	0.467599	-7.59037	0.00551135	8
FBgn0040377	Vha36-3	1.0544	0.174908	1.4267	0.0718912	0.261855	0.729246	8
FBgn0040717	Nplp4	0.855539	0.250758	1.50787	0.0426253	-0.523668	0.476482	8
FBgn0040718	CG15353	1.44809	0.126799	1.91896	0.0402471	0.686424	0.456283	8
FBgn0051092	LpR2	1.44047	0.0029373	1.72865	0.00069262	1.2095	0.0104346	8
FBgn0052564	CG32564	0.829683	0.316705	1.30815	0.0211142	-1.38019	0.111679	8
FBgn0053307	CG33307	0.916544	0.106457	1.57549	0.00855573	-0.430716	0.466525	8
FBgn0054003	NimB3	-1.69203	0.293221	0.385723	0.795045	-8.59733	0.0112769	8
FBgn0061356	CG18003	-0.101346	0.945891	1.85275	0.221033	-6.86494	0.0287063	8
FBgn0087002	apolpp	-1.36632	0.380931	0.698874	0.646811	-7.40733	0.00273507	8
FBgn0264911	CG44102	2.12402	0.00178086	2.57237	0.000378129	2.00057	0.00273518	8
FBgn0000152	Axs	-0.0547245	0.928063	-0.438242	0.460343	-1.58053	0.010765	7
FBgn0000276	CecA1	2.57392	0.000254886	2.43083	0.000438025	1.60563	0.0101126	7
FBgn0000406	Cyt-b5-r	1.78114	0.000188893	0.903596	0.0439077	-0.473676	0.399947	7
FBgn0001098	Gdh	1.42831	0.00417954	0.693639	0.179105	-0.34766	0.552846	7
FBgn0001125	Got2	1.73371	7.83742e-05	1.01909	0.0118447	0.0916035	0.918799	7
FBgn0001128	Gpdh1	1.15924	0.0187457	-0.363495	0.531367	-2.15665	0.000157977	7
FBgn0001149	GstD1	1.53388	6.38225e-05	1.10161	0.00235047	0.066484	0.960772	7
FBgn0002778	mnd	-1.65143	0.00578641	-1.60302	0.0071898	-2.15267	0.000784939	7
FBgn0002939	ninaD	1.60152	0.0334037	-0.0555285	0.937035	-1.93597	0.0127467	7
FBgn0003360	sesB	1.34799	0.000384286	0.792351	0.056983	-0.344374	0.652426	7
FBgn0003861	trp	5.61899	0.0217668	4.93087	0.0373061	2.98568	0.175133	7
FBgn0004363	porin	1.03479	0.00257299	0.725915	0.0778757	-0.186362	0.900845	7
FBgn0004425	LysB	-0.794828	0.193553	-1.15505	0.0621463	-1.78813	0.00695842	7
FBgn0004892	sob	-0.647167	0.245476	-0.74999	0.174887	-1.63984	0.00505819	7
FBgn0005660	Ets21C	3.55796	5.43604e-05	3.42493	7.46315e-05	2.09217	0.00344442	7
FBgn0005670	Cyp4d1	1.18585	0.0440605	1.01583	0.146126	0.607534	0.376542	7
FBgn0010040	GstD4	2.48404	0.000143033	1.88965	0.00145283	0.195375	0.744066	7
FBgn0010043	GstD7	1.91915	8.34744e-05	1.35257	0.00204733	0.130688	0.857312	7
FBgn0010053	Jheh1	0.926895	0.0105099	-0.209879	0.869308	-1.90076	2.87207e-06	7
FBgn0010100	mAcon1	1.39214	0.000871367	0.365357	0.573069	-0.803898	0.0697843	7
FBgn0010213	Sod2	1.27653	0.000216613	0.956776	0.00668544	0.118774	0.943257	7
FBgn0010217	ATPsynbeta	1.36235	0.000161196	0.788627	0.0483782	-0.281325	0.779321	7
FBgn0010340	140up	1.33153	0.000712488	0.729896	0.103391	-0.306811	0.679594	7
FBgn0010516	wal	1.20122	0.000332606	1.0009	0.00322987	0.484115	0.452967	7
FBgn0010548	Aldh-III	1.46888	9.36325e-05	0.732992	0.0846401	-0.359311	0.65112	7
FBgn0010638	Sec61beta	1.10592	0.00509293	0.461834	0.437239	-0.568928	0.275373	7
FBgn0011211	blw	1.56686	4.66082e-05	1.21949	0.00068657	0.0388753	0.978267	7
FBgn0011555	thetaTry	-0.461705	0.409635	-1.00415	0.0384044	-2.15797	0.000119077	7
FBgn0011762	DNApol-alpha50	1.15949	0.00425562	0.835712	0.0545047	0.351465	0.59244	7
FBgn0011787	mRpL12	1.17631	0.0111561	0.522612	0.335825	-0.786039	0.107132	7
FBgn0013278	Hsp70Bb	-0.128799	0.838181	-0.103762	0.869915	-0.722861	0.155867	7
FBgn0015575	alpha-Est7	1.91996	0.000127323	1.38203	0.00234512	0.62799	0.21767	7
FBgn0016687	Nurf-38	1.28473	0.000249173	0.651237	0.155721	-0.64388	0.16489	7
FBgn0016691	ATPsynO	1.18555	0.00190065	0.81372	0.0513087	-0.0797025	0.940049	7
FBgn0020385	pug	1.5461	0.000499302	0.836515	0.0616147	-0.0199237	0.979864	7
FBgn0021765	scu	1.31904	0.000136602	0.952861	0.00672592	0.486692	0.440147	7
FBgn0022160	Gpo1	0.412008	0.556126	-0.599488	0.229971	-2.45134	3.37445e-07	7
FBgn0023477	Taldo	1.55437	0.00018591	0.703658	0.125357	-0.677505	0.148582	7
FBgn0024244	drm	-0.467051	0.42451	-0.760618	0.181186	-1.66908	0.00581007	7
FBgn0024556	mEFTu1	1.14024	0.00154006	0.227914	0.831303	-1.10974	0.00210729	7
FBgn0025381	rush	1.14868	0.0280144	0.954348	0.0684075	0.65601	0.227529	7
FBgn0026261	bonsai	1.21687	7.42114e-05	0.290224	0.864256	-0.857973	0.00957886	7
FBgn0026409	Mpcp2	1.24563	0.000188066	0.689374	0.104457	0.0635947	0.976787	7
FBgn0026439	Eaat1	1.26086	0.0191265	-0.0406453	0.946501	-2.0303	0.00075418	7
FBgn0026755	Ugt37B1	2.58642	0.0029081	1.41299	0.067328	-0.279637	0.703178	7
FBgn0026760	Tehao	1.14099	0.127373	0.550725	0.448419	-0.51991	0.47603	7
FBgn0027073	Ugt49B1	2.06401	0.00278817	0.843106	0.171684	-0.520714	0.401977	7
FBgn0027552	CG10863	1.30301	6.71524e-05	0.712832	0.0767763	-0.474247	0.49167	7
FBgn0029791	AdamTS-B	-0.702681	0.296297	-0.842403	0.213892	-1.47803	0.0385195	7
FBgn0029827	CG6048	1.16015	0.000286299	0.815463	0.0225525	0.192151	0.924421	7
FBgn0029903	pod1	1.65195	0.000609583	1.83594	0.000221004	1.60321	0.000792575	7
FBgn0030148	CG3106	1.74582	0.00299099	0.759816	0.169263	-0.565011	0.318954	7
FBgn0030362	regucalcin	1.25586	0.0642327	0.154881	0.814364	-1.62089	0.0209938	7
FBgn0030828	CG5162	1.12204	0.00312676	0.35894	0.619947	-0.622316	0.203183	7
FBgn0030932	Ggt-1	-1.02243	0.0626116	-1.54521	0.0077585	-2.64573	0.000112715	7
FBgn0030943	Nup35	1.11853	0.00149832	0.841707	0.0284328	0.479488	0.43984	7
FBgn0030968	CG7322	2.41514	0.000324339	2.13897	0.000883975	0.970618	0.0861104	7
FBgn0031021	ND-18	1.23778	3.51931e-05	0.847196	0.00856289	-0.11301	0.980273	7
FBgn0031143	CG1532	1.85961	0.000238677	0.927646	0.0464544	-0.465942	0.405621	7
FBgn0031217	CG11377	1.16203	0.00282964	0.337106	0.63915	-0.653327	0.171351	7
FBgn0031418	CG3609	2.19648	0.000312615	1.96416	0.000815989	0.836864	0.116385	7
FBgn0031432	Cyp309a1	1.42016	0.00133695	0.925568	0.0370752	0.167332	0.814841	7
FBgn0031651	mRpL24	1.20989	0.000272207	0.745103	0.0598894	-0.27949	0.821981	7
FBgn0031702	fusl	1.31676	0.0403904	1.20037	0.541173	0.766797	0.692885	7
FBgn0031703	CG12512	1.17072	0.0581354	-0.0230358	0.970665	-2.39574	0.000878306	7
FBgn0031771	ND-51	1.15393	0.000722543	0.385191	0.641065	-0.452809	0.508862	7
FBgn0032015	Ostgamma	1.14259	9.93592e-05	0.509404	0.445474	-0.368393	0.78354	7
FBgn0032024	CG14273	1.70145	0.00933083	0.699813	0.254224	-0.531928	0.390943	7
FBgn0032053	mRpL51	1.23925	0.00138181	0.763033	0.0798024	-0.342217	0.634512	7
FBgn0032116	Mco1	-0.240112	0.686605	-0.906566	0.0838814	-2.64572	5.61876e-05	7
FBgn0032217	CG4972	1.14087	0.00171975	0.305515	0.72718	-0.606604	0.220043	7
FBgn0032261	CG6094	1.40663	0.000318088	0.711247	0.113687	-0.60764	0.221947	7
FBgn0032350	CG6287	1.45627	0.0384872	0.702872	0.292897	-1.33492	0.0562015	7
FBgn0032643	GCS2beta	1.11652	0.000199542	0.53799	0.361822	-0.150107	0.966702	7
FBgn0032663	CG15153	1.39489	0.00446856	1.1581	0.0160837	0.560784	0.296875	7
FBgn0032693	Cyp310a1	-1.09599	0.0540072	-1.3404	0.0218242	-2.69337	0.000168074	7
FBgn0032805	CG10337	1.2397	0.00352687	0.935022	0.0317417	0.479025	0.395705	7
FBgn0032820	fbp	1.27181	0.00146962	0.617243	0.214343	-0.610951	0.221823	7
FBgn0033153	Gadd45	1.14296	0.0111036	1.03694	0.0219822	0.618492	0.228274	7
FBgn0033196	CG1358	0.179776	0.795213	-0.507151	0.353724	-1.62434	0.000585372	7
FBgn0033297	Mal-A8	1.78271	0.0118482	0.574741	0.378796	-1.05483	0.111283	7
FBgn0033547	CG12935	1.28353	0.000912633	0.3988	0.545187	-0.738997	0.0957293	7
FBgn0033724	CG8501	1.48624	0.0117244	1.45987	0.0132991	0.985919	0.0817935	7
FBgn0033761	CG8778	1.31888	1.44584e-05	0.793968	0.019073	0.210283	0.94496	7
FBgn0033904	CG18327	0.879076	0.0300108	-0.045561	0.965569	-2.6363	4.66319e-07	7
FBgn0033989	CG7639	0.640659	0.14832	-0.355731	0.773887	-1.67628	1.36155e-06	7
FBgn0034001	mRpL41	1.12222	0.00130431	0.495331	0.412636	-0.773751	0.0544165	7
FBgn0034059	CG8320	1.17439	0.00062554	0.56168	0.290978	-0.426151	0.557448	7
FBgn0034335	GstE1	1.29413	0.000462818	0.80376	0.0484109	0.0691694	0.955766	7
FBgn0034390	CG15093	1.52672	0.00504317	0.954123	0.0677712	-0.477749	0.397462	7
FBgn0034406	Jheh3	1.1948	0.00734656	0.233919	0.722231	-0.869476	0.0596775	7
FBgn0034429	AANATL4	2.16648	0.0351354	1.72374	0.0822109	0.324434	0.729607	7
FBgn0034440	CG10073	-1.89952	0.0214136	-2.08264	0.0138712	-3.21879	0.000956976	7
FBgn0034501	CG13868	1.2018	0.00492255	0.706883	0.13968	-0.591134	0.25125	7
FBgn0034909	CG4797	0.12692	0.842934	-0.543068	0.394331	-1.48863	0.0274591	7
FBgn0035044	CG3663	1.30872	0.000503324	1.13949	0.00223993	0.459277	0.459128	7
FBgn0035189	CG9119	2.02787	6.39193e-05	0.911832	0.0445447	-0.438211	0.446028	7
FBgn0035203	CG9149	1.29054	2.7729e-05	0.629926	0.164099	-0.231428	0.922289	7
FBgn0035298	SCOT	1.69082	0.00015958	1.37542	0.00105759	0.556758	0.291579	7
FBgn0035779	CG8562	1.62725	0.32863	1.28518	0.433812	0.618935	0.700869	7
FBgn0035906	GstO2	1.9192	5.08825e-05	1.55325	0.00042177	0.0529567	0.947621	7
FBgn0036135	mRpL2	1.22018	0.00038721	0.755817	0.0600614	-0.346682	0.701695	7
FBgn0036227	CG17826	1.76572	0.00902716	1.27205	0.0476291	0.394771	0.531222	7
FBgn0036334	CG11267	0.879909	0.077288	-0.0562207	0.928774	-1.74242	0.00100741	7
FBgn0036361	CG10154	-0.483922	0.402151	-0.715139	0.202096	-1.75113	0.00327976	7
FBgn0036589	CG13067	1.55057	0.000557121	1.42901	0.00111174	0.722038	0.128335	7
FBgn0036620	CG4842	2.18115	0.00834014	2.05158	0.0120756	0.929609	0.217029	7
FBgn0036762	CG7430	1.2808	4.21349e-05	0.57527	0.270638	-0.169851	0.951267	7
FBgn0036831	CG6839	-0.563231	0.335876	-1.29703	0.0264543	-2.50417	0.000287239	7
FBgn0036833	CG3819	1.27291	0.0137923	0.451037	0.425528	-1.189	0.0206575	7
FBgn0036909	Ccdc58	1.70303	9.04366e-06	0.718551	0.086904	-0.28921	0.781704	7
FBgn0036910	Cyp305a1	-0.418409	0.688491	-0.728726	0.491301	-2.4718	0.0374721	7
FBgn0036927	Gabat	2.62093	0.000589221	2.04359	0.00364368	0.895657	0.155093	7
FBgn0036990	mRpL15	1.18703	0.000978792	0.323802	0.704791	-0.811135	0.0429277	7
FBgn0037001	ND-39	1.30196	0.000381726	0.895028	0.0194471	0.0967001	0.940068	7
FBgn0037123	CG14569	3.57129	0.00209943	3.43767	0.0028218	1.44164	0.153024	7
FBgn0037127	CG14566	1.86518	0.000330772	1.85217	0.000353294	0.903479	0.0594188	7
FBgn0037128	CG14572	2.57207	2.18998e-05	2.20198	9.80087e-05	0.909691	0.0638955	7
FBgn0037129	CG14565	3.06634	0.00252843	3.31289	0.00152671	2.25481	0.0162101	7
FBgn0037146	CG7470	-0.174899	0.810629	-0.508894	0.354181	-1.48261	0.000792524	7
FBgn0037225	TwdlG	1.4814	0.0328973	0.138125	0.835122	-2.09312	0.00565452	7
FBgn0037326	CG14669	-1.31655	0.08506	-1.51559	0.0521261	-2.3177	0.00631659	7
FBgn0037440	CRAT	1.17652	0.00352593	0.692288	0.140045	0.0693689	0.937588	7
FBgn0037607	CG8036	0.724751	0.11369	-0.228249	0.770591	-1.58492	0.000218598	7
FBgn0037696	GstZ1	1.4476	0.00040482	1.15082	0.00381136	0.329442	0.639533	7
FBgn0037786	Alp13	1.20322	0.0254274	1.07743	0.309956	0.536891	0.606285	7
FBgn0037819	CG14688	1.1335	0.0338361	0.442338	0.440684	-0.897896	0.0961315	7
FBgn0037891	CG5214	1.20269	0.000125307	0.626761	0.174133	-0.401205	0.672133	7
FBgn0037973	CG18547	1.64881	0.000465886	1.30874	0.0031446	0.280188	0.665773	7
FBgn0037996	CG4830	0.568983	0.376651	-1.05691	0.104491	-3.66956	5.59869e-05	7
FBgn0038017	CG4115	1.66445	2.182e-05	1.22459	0.000623805	0.383369	0.615086	7
FBgn0038115	CG7966	1.87817	0.000298101	1.22294	0.00936331	-0.241275	0.697178	7
FBgn0038118	timeout	1.06597	0.0188049	0.57107	0.278194	-0.162284	0.804467	7
FBgn0038130	CG8630	-0.0755924	0.900421	-0.68004	0.22497	-2.01596	0.00109525	7
FBgn0038257	smp-30	2.81593	0.000137678	1.16545	0.0482434	-0.955833	0.102346	7
FBgn0038261	CG14856	1.23179	0.0334103	0.281006	0.641764	-0.792322	0.177458	7
FBgn0038349	AOX3	0.725218	0.123982	-0.328992	0.611881	-1.63221	0.000334918	7
FBgn0038426	mRpS33	1.40182	0.00126239	0.737854	0.116816	-0.672397	0.168522	7
FBgn0038507	CG5863	1.96249	0.0113879	0.837171	0.243615	-1.52527	0.0525308	7
FBgn0038608	WRNexo	2.29031	0.000230462	1.85483	0.00146679	0.270251	0.646628	7
FBgn0038678	mRpL55	1.24236	0.00220117	0.721329	0.117611	-0.83383	0.0547389	7
FBgn0038873	CG5892	3.13869	0.0478947	2.48115	0.100827	0.998053	0.476557	7
FBgn0038901	Burs	1.8027	0.00196294	1.5086	0.00714783	0.904655	0.0935813	7
FBgn0038973	Pebp1	1.55471	0.00344198	1.38166	0.00747881	0.409914	0.473313	7
FBgn0039094	CG10184	2.45129	0.00027048	2.22736	0.000604791	0.904047	0.108916	7
FBgn0039145	CG6000	1.8745	0.00504169	0.698799	0.261262	-0.424666	0.50205	7
FBgn0039155	Kal1	1.22166	0.0168509	1.05872	0.0387608	0.495393	0.371488	7
FBgn0039358	CG5028	1.39306	3.41111e-05	0.858096	0.014561	-0.182023	0.924456	7
FBgn0039417	CG6073	-0.317966	0.587441	-1.00713	0.0603803	-2.14404	0.000497277	7
FBgn0039470	CG6296	1.58964	0.00149226	1.33947	0.00521705	0.819469	0.0948122	7
FBgn0039471	CG6295	2.07307	0.0157327	1.4078	0.0826705	0.369899	0.631682	7
FBgn0039591	CG9988	1.64589	0.00665389	1.03237	0.0701097	-0.430677	0.46642	7
FBgn0039674	CG1907	1.20492	0.000294873	0.687851	0.106369	0.0161624	0.994226	7
FBgn0039697	CG7834	1.23556	0.000310672	1.05678	0.00209511	0.711883	0.0898464	7
FBgn0039830	ATPsynC	1.29068	0.000726717	0.793995	0.058946	-0.211682	0.820582	7
FBgn0039909	ND-49	1.17243	7.56499e-05	0.689221	0.0803185	-0.687441	0.0821668	7
FBgn0040212	Dhap-at	1.5509	0.00544881	1.48526	0.00710983	1.07378	0.0431596	7
FBgn0040253	Ugt35E1	1.62867	0.0286142	1.18427	0.432727	-0.626041	0.678201	7
FBgn0040363	CG11384	-1.02451	0.0534975	-1.20448	0.0240136	-2.01785	0.000710925	7
FBgn0042112	mRpL36	1.30786	0.00233882	0.503908	0.360199	-0.760691	0.103313	7
FBgn0042206	GstD10	1.88511	9.2445e-06	1.6714	3.71037e-05	0.716444	0.102871	7
FBgn0043783	CG32444	2.12495	0.00464275	1.3672	0.0509562	0.332331	0.619567	7
FBgn0045474	Gr77a	1.16776	0.0264922	0.777742	0.147667	0.139726	0.815179	7
FBgn0050338	CG30338	1.4374	0.00489249	1.26954	0.011622	0.500354	0.365183	7
FBgn0051091	CG31091	2.69961	0.0032831	0.286769	0.710979	-4.78724	0.00017309	7
FBgn0051104	CG31104	1.34298	0.00536689	0.974752	0.0423697	0.182246	0.771577	7
FBgn0051126	CG31126	1.33158	0.00045431	0.968579	0.0120544	-0.283859	0.733648	7
FBgn0051233	CG31233	1.52353	0.100135	0.759894	0.396125	-0.881782	0.326439	7
FBgn0051248	CG31248	2.48701	4.07458e-05	1.66986	0.00162614	-0.433322	0.443407	7
FBgn0051548	CG31548	1.10294	0.000657539	0.694649	0.0942086	0.0828037	0.973571	7
FBgn0051674	CG31674	1.65741	1.55403e-05	1.01077	0.00432612	-0.372177	0.648742	7
FBgn0051777	CG31777	1.65169	0.00384142	1.36307	0.0132306	-0.0311166	0.958687	7
FBgn0051956	Pgant4	1.10889	0.0478094	0.344554	0.56752	-1.07203	0.0664769	7
FBgn0052185	edin	2.75536	0.000104665	3.33968	1.8535e-05	3.07973	3.76216e-05	7
FBgn0052279	Drsl2	1.34991	0.0404822	1.04726	0.11815	0.390701	0.554386	7
FBgn0052407	CG32407	1.47568	0.00694442	1.13698	0.0312175	0.360906	0.534677	7
FBgn0053002	mRpL27	1.17274	0.00726007	0.776934	0.0979559	-0.418257	0.475291	7
FBgn0053126	NLaz	-0.480671	0.388655	-0.866417	0.0864896	-1.79983	0.000889886	7
FBgn0053542	upd3	1.55823	0.0183465	1.26042	0.0491554	0.462056	0.462612	7
FBgn0053556	form3	-1.14565	0.00492878	-1.21629	0.00290374	-1.65687	0.000166397	7
FBgn0063491	GstE9	1.14663	0.000605021	0.380282	0.663966	-0.396746	0.632978	7
FBgn0063494	GstE6	1.58859	8.9421e-06	1.02768	0.00186722	0.179033	0.923405	7
FBgn0063495	GstE5	2.15236	0.00110088	2.00891	0.00188236	0.988936	0.0883248	7
FBgn0069923	CG41128	1.28011	0.000271908	0.687539	0.116407	-0.186344	0.888299	7
FBgn0083968	CG34132	1.15269	0.000906313	0.316841	0.741355	-1.00376	0.00456715	7
FBgn0083983	mRpL34	1.10686	0.00575154	0.42222	0.493101	-1.00892	0.013739	7
FBgn0085380	CG34351	0.193827	0.759775	-0.527827	0.40668	-1.74722	0.0120289	7
FBgn0086254	Akr1B	1.9827	1.26641e-05	0.636728	0.189779	-1.51557	0.000217909	7
FBgn0250785	vari	1.71684	0.00345843	1.00003	0.0680662	0.0623448	0.917808	7
FBgn0259238	CG42336	1.45703	0.00216592	1.29558	0.00531285	0.461846	0.410333	7
FBgn0260006	drd	-0.686395	0.199736	-0.811905	0.122089	-1.64932	0.00278194	7
FBgn0260008	UQCR-11	1.38517	0.000490546	0.95158	0.0175952	0.0534136	0.957349	7
FBgn0260942	bond	0.479883	0.393111	-0.269455	0.687919	-1.64909	0.000376144	7
FBgn0261270	Sps1	1.29111	1.63535e-05	0.638493	0.145015	-0.13996	0.974856	7
FBgn0261955	kdn	1.27925	0.00174743	0.619213	0.214385	-0.490935	0.385265	7
FBgn0262559	Mdh2	1.61877	0.000118635	1.24937	0.00143505	0.229579	0.784135	7
FBgn0263199	Galk	1.4059	0.00349945	0.4493	0.425128	-0.701478	0.165761	7
FBgn0263200	Galt	1.27996	0.00269421	1.04679	0.0142831	0.12093	0.873403	7
FBgn0263846	CG43707	-1.20588	0.00324976	-1.32534	0.00143332	-2.13486	1.28871e-05	7
FBgn0266450	Kr-h1	1.43947	0.00886612	0.991951	0.0645658	0.323969	0.579817	7
FBgn0283658	muc	1.10607	0.000358141	0.34872	0.775486	-0.758689	0.0393352	7

## Sheet: Table S6
Table S6: Total list of differentially expressed genes (8132 genes)
			1Hour				3Hour				5Hour
	SYMBOL	GENENAME	logFC	logCPM	PValue	FDR	logFC	logCPM	PValue	FDR	logFC	logCPM	PValue	FDR
FBgn0029514	CG9166	CG9166	0.117886	2.55365	0.919838	0.99998	0.105814	2.55365	0.928543	0.999879	0.230405	2.55365	0.815852	0.999961
FBgn0011710	Septin1	Septin 1	-0.415039	4.2909	0.599745	0.985534	-0.114033	4.2909	0.95393	0.999879	0.713702	4.2909	0.0827144	0.304359
FBgn0014029	Septin2	Septin 2	0.618019	4.93973	0.205911	0.560961	1.00484	4.93973	0.00752436	0.0646125	1.23099	4.93973	0.000880996	0.0134162
FBgn0259923	Septin3	Septin 4	0.445794	4.23621	0.490706	0.912262	-0.307106	4.23621	0.720848	0.999879	0.377215	4.23621	0.612162	0.999961
FBgn0010339	128up	upstream of RpIII128	0.587414	4.25981	0.246877	0.628161	-0.278164	4.25981	0.788669	0.999879	-0.887395	4.25981	0.0170702	0.101845
FBgn0010340	140up	upstream of RpII140	1.47641	2.26669	0.000272877	0.00703992	0.757488	2.26669	0.0862156	0.362328	-0.190043	2.26669	0.823492	0.999961
FBgn0020238	14-3-3epsilon	14-3-3epsilon	0.544845	10.0371	0.31834	0.726611	0.888397	10.0371	0.0182074	0.120572	0.802329	10.0371	0.0430612	0.193466
FBgn0004907	14-3-3zeta	14-3-3zeta	0.565375	10.3444	0.283536	0.678203	0.373668	10.3444	0.642791	0.999879	0.109214	10.3444	0.941185	0.999961
FBgn0085813	18SrRNA-Psi:CR41602	18S ribosomal RNA pseudogene:CR41602	-0.663543	12.4034	0.448702	0.88059	2.31362	12.4034	0.017268	0.116245	1.26594	12.4034	0.156878	0.468539
FBgn0004364	18w	18 wheeler	-0.25557	1.6728	0.665992	0.99998	-0.477435	1.6728	0.403665	0.915649	0.035187	1.6728	0.953551	0.999961
FBgn0250848	26-29-p	26-29kD-proteinase	0.0628558	6.66807	0.973647	0.99998	-0.00611982	6.66807	0.997514	0.999879	0.58421	6.66807	0.251923	0.631515
FBgn0085753	28SrRNA-Psi:CR40596	28S ribosomal RNA pseudogene:CR40596	0.0307301	12.275	0.974333	0.99998	3.18277	12.275	0.00610524	0.0555966	1.7001	12.275	0.0920775	0.329276
FBgn0085771	28SrRNA-Psi:CR40741	28S ribosomal RNA pseudogene:CR40741	-0.194375	11.3504	0.845128	0.99998	3.19717	11.3504	0.00792458	0.0669867	1.70573	11.3504	0.10459	0.358872
FBgn0085819	28SrRNA-Psi:CR41609	28S ribosomal RNA pseudogene:CR41609	-0.227273	11.1172	0.823045	0.99998	3.24444	11.1172	0.00845888	0.0698351	1.69887	11.1172	0.113138	0.378304
FBgn0267508	28SrRNA-Psi:CR45848	28S ribosomal RNA pseudogene:CR45848	0.354262	9.57829	0.712598	0.99998	2.9305	9.57829	0.00979715	0.0779554	1.6124	9.57829	0.109725	0.371013
FBgn0267511	28SrRNA-Psi:CR45851	28S ribosomal RNA pseudogene:CR45851	-0.0950951	12.3352	0.924086	0.99998	3.26833	12.3352	0.00722863	0.0630046	1.76455	12.3352	0.0956191	0.33769
FBgn0267515	28SrRNA-Psi:CR45855	28S ribosomal RNA pseudogene:CR45855	-0.261578	10.3045	0.805635	0.99998	3.71849	10.3045	0.00566136	0.0526753	1.90192	10.3045	0.0941439	0.33446
FBgn0267519	28SrRNA-Psi:CR45859	28S ribosomal RNA pseudogene:CR45859	0.127654	12.1364	0.896633	0.99998	3.33028	12.1364	0.00585382	0.0536695	1.78409	12.1364	0.087501	0.316667
FBgn0267520	28SrRNA-Psi:CR45860	28S ribosomal RNA pseudogene:CR45860	0.407828	9.87236	0.653863	0.99998	3.0343	9.87236	0.00543529	0.0516352	1.65853	9.87236	0.0826816	0.304359
FBgn0052016	4E-T	eIF4E-Transporter	0.0959975	4.85021	0.889601	0.99998	-0.110924	4.85021	0.871947	0.999879	0.267991	4.85021	0.675202	0.999961
FBgn0267514	5.8SrRNA-Psi:CR45854	5.8S ribosomal RNA pseudogene:CR45854	0.581103	8.12088	0.422457	0.853417	2.42266	8.12088	0.00399838	0.0422431	1.40386	8.12088	0.0650581	0.259958
FBgn0267523	5.8SrRNA-Psi:CR45863	5.8S ribosomal RNA pseudogene:CR45863	1.12311	4.04303	0.10864	0.376582	1.052	4.04303	0.13108	0.48488	0.888792	4.04303	0.197096	0.539476
FBgn0004168	5-HT1A	5-hydroxytryptamine (serotonin) receptor 1A	-0.793311	-0.0601331	0.343818	0.759351	-0.611039	-0.0601331	0.463841	0.974917	-0.754877	-0.0601331	0.36119	0.784088
FBgn0087012	5-HT2A	5-hydroxytryptamine (serotonin) receptor 2A	-0.953587	1.22753	0.1787	0.512396	-1.45526	1.22753	0.0519196	0.254958	-1.2383	1.22753	0.0881148	0.318184
FBgn0004573	5-HT7	5-hydroxytryptamine (serotonin) receptor 7	0.499552	4.61291	0.381339	0.803588	0.3513	4.61291	0.623309	0.999879	0.999601	4.61291	0.0107298	0.0742806
FBgn0259178	5PtaseI	5PtaseI	0.0058163	2.76188	0.997676	0.99998	0.362845	2.76188	0.687153	0.999879	0.257899	2.76188	0.837534	0.999961
FBgn0041707	7B2	7B2	-0.789053	3.22157	0.0390049	0.189256	-0.784361	3.22157	0.041236	0.213587	-0.915385	3.22157	0.00916824	0.0669866
FBgn0000003	7SLRNA:CR32864	Signal recognition particle 7SL RNA CR32864	-0.368357	5.54189	0.635181	0.99998	2.16849	5.54189	0.012533	0.0929063	1.60259	5.54189	0.0518008	0.220431
FBgn0261504	7SLRNA:CR42652	Signal recognition particle 7SL RNA CR42652	-0.372829	5.54491	0.63076	0.99998	2.15793	5.54491	0.0127899	0.0945522	1.5935	5.54491	0.0527652	0.222902
FBgn0000008	a	arc	-0.909456	0.550125	0.175691	0.50749	-0.872746	0.550125	0.193127	0.609668	-0.86697	0.550125	0.192414	0.531597
FBgn0028965	A16	A16	0.0714727	3.60123	0.967378	0.99998	0.448784	3.60123	0.513869	0.999879	0.606254	3.60123	0.216004	0.572217
FBgn0023130	a6	a6	-0.349385	1.26526	0.612958	0.994726	-0.556338	1.26526	0.29103	0.769152	0.331136	1.26526	0.64594	0.999961
FBgn0019643	AANAT1	Arylalkylamine N-acetyltransferase 1	1.45558	6.52589	0.000871434	0.0148876	0.182552	6.52589	0.802609	0.999879	-0.571984	6.52589	0.273277	0.663766
FBgn0031791	AANATL2	Arylalkylamine N-acetyltransferase-like 2	1.74856	5.26928	5.1042e-05	0.0032797	0.227593	5.26928	0.784483	0.999879	-0.844879	5.26928	0.0442848	0.196896
FBgn0032839	AANATL3	Arylalkylamine N-acetyltransferase-like 3	1.18643	3.75684	0.13287	0.42911	-0.816729	3.75684	0.294366	0.771733	-0.652802	3.75684	0.396177	0.824559
FBgn0034429	AANATL4	Arylalkylamine N-acetyltransferase-like 4	2.312	6.63395	0.0255046	0.141283	1.73467	6.63395	0.0784013	0.339669	0.442933	6.63395	0.635156	0.999961
FBgn0034426	AANATL5	Arylalkylamine N-acetyltransferase-like 5	1.88263	5.3852	0.113994	0.387047	0.160742	5.3852	0.885818	0.999879	0.0524236	5.3852	0.962615	0.999961
FBgn0034428	AANATL6	Arylalkylamine N-acetyltransferase-like 6	1.78548	7.02092	0.149987	0.460687	0.457512	7.02092	0.697401	0.999879	0.59489	7.02092	0.613961	0.999961
FBgn0027780	Aasdh	Aminoadipate-semialdehyde dehydrogenase	0.316426	2.46278	0.656302	0.99998	-0.196182	2.46278	0.809645	0.999879	0.240791	2.46278	0.758885	0.999961
FBgn0031851	Aatf	Apoptosis antagonizing transcription factor	-1.28994	2.3729	0.0111739	0.0775909	-2.6622	2.3729	3.52392e-05	0.00204689	-1.89853	2.3729	0.000655951	0.0111828
FBgn0023129	aay	astray	-0.504487	6.24304	0.569637	0.968514	0.187628	6.24304	0.831685	0.999879	-2.9411	6.24304	0.00540447	0.0476155
FBgn0264442	ab	abrupt	-2.92313	1.02284	0.0171094	0.105007	0.0420797	1.02284	0.965839	0.999879	-1.74797	1.02284	0.101286	0.350723
FBgn0031170	ABCA	ATP binding cassette subfamily A	1.86026	8.29288	0.00480214	0.0440757	0.711659	8.29288	0.23956	0.695006	0.412123	8.29288	0.501902	0.929296
FBgn0035244	ABCB7	ATP binding cassette subfamily B member 7	0.18355	5.34396	0.90894	0.99998	-0.29515	5.34396	0.795969	0.999879	-0.805128	5.34396	0.0327663	0.161427
FBgn0039890	ABCD	ATP binding cassette subfamily D	0.582409	7.98012	0.268623	0.657371	-0.690645	7.98012	0.168819	0.560569	-0.434227	7.98012	0.445757	0.872708
FBgn0000014	abd-A	abdominal A	-0.545283	1.71087	0.603828	0.988988	0.120724	1.71087	0.907839	0.999879	-0.288676	1.71087	0.781416	0.999961
FBgn0020510	Abi	Abelson interacting protein	0.434812	5.07366	0.552236	0.959482	0.449483	5.07366	0.521894	0.999879	0.93566	5.07366	0.00748648	0.058855
FBgn0000017	Abl	Abl tyrosine kinase	0.283098	4.11091	0.786407	0.99998	0.192441	4.11091	0.883156	0.999879	0.571218	4.11091	0.27368	0.664548
FBgn0000018	abo	abnormal oocyte	0.0394382	2.31373	0.969484	0.99998	-0.276316	2.31373	0.728562	0.999879	0.205614	2.31373	0.818512	0.999961
FBgn0036372	Abp1	Actin binding protein 1	-0.441287	5.55683	0.551707	0.959482	-0.82767	5.55683	0.0231155	0.142947	-0.290843	5.55683	0.814339	0.999961
FBgn0015331	abs	abstrakt	-0.406526	2.39912	0.613757	0.99503	-0.383725	2.39912	0.656693	0.999879	0.071896	2.39912	0.972889	0.999961
FBgn0022710	Ac13E	Adenylyl cyclase 13E	-0.0507782	5.50137	0.978787	0.99998	-1.5372	5.50137	2.38983e-05	0.00163623	-0.430127	5.50137	0.557594	0.970707
FBgn0004852	Ac76E	Adenylyl cyclase 76E	0.752957	4.70676	0.1761	0.507817	0.237562	4.70676	0.690418	0.999879	0.0562914	4.70676	0.925818	0.999961
FBgn0024150	Ac78C	Adenylyl cyclase 78C	-0.668893	1.59037	0.214725	0.575904	-1.06781	1.59037	0.0400899	0.209788	-1.60482	1.59037	0.00363041	0.036313
FBgn0031992	Acbp1	Acyl-CoA binding protein 1	0.81345	5.51226	0.0448646	0.208479	0.382822	5.51226	0.598191	0.999879	0.371614	5.51226	0.617236	0.999961
FBgn0010387	Acbp2	Acyl-CoA binding protein 2	1.4183	10.4621	0.00141816	0.0202387	1.44354	10.4621	0.00122197	0.0184361	1.41907	10.4621	0.00141169	0.0183972
FBgn0250836	Acbp3	Acyl-CoA binding protein 3	-1.47766	7.65749	0.163709	0.488186	-1.98994	7.65749	0.0702074	0.315604	-2.28765	7.65749	0.0422488	0.191189
FBgn0035742	Acbp4	Acyl-CoA binding protein 4	0.8901	7.51406	0.146022	0.454091	0.676569	7.51406	0.269856	0.739127	0.254912	7.51406	0.68291	0.999961
FBgn0035926	Acbp5	Acyl-CoA binding protein 5	1.57224	11.1236	0.0257208	0.14219	1.7816	11.1236	0.0131784	0.0965465	1.16085	11.1236	0.0872598	0.315938
FBgn0035743	Acbp6	Acyl-CoA binding protein 6	1.49412	12.3062	0.00688934	0.0559123	2.01327	12.3062	0.000723307	0.0130131	2.34034	12.3062	0.000196603	0.00538307
FBgn0033246	ACC	Acetyl-CoA carboxylase	0.807769	6.7931	0.0983862	0.353235	-0.568863	6.7931	0.285203	0.760667	-1.515	6.7931	0.00192455	0.0227809
FBgn0012034	AcCoAS	Acetyl Coenzyme A synthase	0.215323	7.09788	0.74669	0.99998	-0.756637	7.09788	0.113818	0.440957	-0.765553	7.09788	0.108351	0.367896
FBgn0000024	Ace	Acetylcholine esterase	0.94303	4.90302	0.0484982	0.221317	0.804588	4.90302	0.101455	0.405423	0.446495	4.90302	0.428293	0.855093
FBgn0016122	Acer	Angiotensin-converting enzyme-related	0.12328	2.16954	0.837665	0.99998	0.295232	2.16954	0.617421	0.999879	-0.615924	2.16954	0.275961	0.667585
FBgn0027620	Acf	ATP-dependent chromatin assembly factor large subunit	-0.325903	2.45403	0.57688	0.972138	0.137504	2.45403	0.821519	0.999879	0.422997	2.45403	0.456493	0.884489
FBgn0033749	achi	achintya	-0.66074	1.759	0.15091	0.462397	-1.25419	1.759	0.000616291	0.0119042	-0.428101	1.759	0.5278	0.948738
FBgn0028484	Ack	Activated Cdc42 kinase	-0.20315	2.4832	0.843852	0.99998	-0.0649661	2.4832	0.957819	0.999879	0.153795	2.4832	0.891987	0.999961
FBgn0263998	Ack-like	Activated Cdc42 kinase-like	1.52764	3.76199	0.00100238	0.0162377	0.409721	3.76199	0.482474	0.993789	0.605979	3.76199	0.23947	0.613618
FBgn0263198	Acn	Acinus	0.134643	4.82221	0.923304	0.99998	-0.211695	4.82221	0.859554	0.999879	-0.0669689	4.82221	0.96503	0.999961
FBgn0034629	Acox57D-d	acyl-Coenzyme A oxidase at 57D distal	1.06774	4.44014	0.0161508	0.101029	-0.486469	4.44014	0.380565	0.888275	0.799685	4.44014	0.0884246	0.319043
FBgn0034628	Acox57D-p	acyl-Coenzyme A oxidase at 57D proximal	1.51415	5.00037	0.00050683	0.010568	0.636952	5.00037	0.198741	0.61922	0.835825	5.00037	0.0595163	0.244406
FBgn0000032	Acph-1	Acid phosphatase 1	0.00349861	4.04804	0.996205	0.99998	-0.666202	4.04804	0.178366	0.578153	0.155637	4.04804	0.825684	0.999961
FBgn0263120	Acsl	Acyl-CoA synthetase long-chain	0.699045	8.87692	0.201714	0.553607	-0.4948	8.87692	0.383188	0.89147	-0.737629	8.87692	0.175621	0.502392
FBgn0000043	Act42A	Actin 42A	0.502817	9.31608	0.383477	0.806415	1.50919	9.31608	0.00011277	0.00414954	2.55722	9.31608	3.19328e-07	0.000144265
FBgn0000044	Act57B	Actin 57B	0.523169	10.4351	0.336985	0.750995	1.01852	10.4351	0.0335015	0.186222	0.221622	10.4351	0.720277	0.999961
FBgn0000042	Act5C	Actin 5C	1.04467	13.0084	0.00634338	0.0530158	0.779936	13.0084	0.066164	0.302544	0.89142	13.0084	0.0256636	0.135832
FBgn0000046	Act87E	Actin 87E	0.848959	7.94598	0.0780239	0.302187	0.95574	7.94598	0.0430484	0.219835	0.419488	7.94598	0.463709	0.891462
FBgn0000667	Actn	alpha actinin	0.658105	6.20813	0.275265	0.667599	1.10589	6.20813	0.0674996	0.306498	-0.0055225	6.20813	0.992904	0.999961
FBgn0040507	ACXD	Adenylyl cyclase X D	0.518518	4.54631	0.356091	0.773578	0.355103	4.54631	0.635446	0.999879	0.25495	4.54631	0.778395	0.999961
FBgn0038363	Acyp2	Acylphosphatase 2	0.475197	4.35757	0.449771	0.88119	0.655417	4.35757	0.153013	0.52994	0.627552	4.35757	0.188027	0.524362
FBgn0037661	Ada	Adenosine deaminase	1.11414	-0.0752575	0.109734	0.37892	1.29977	-0.0752575	0.0666676	0.303891	0.722381	-0.0752575	0.29107	0.689222
FBgn0051865	Ada1-1	transcriptional Adaptor 1-1	0.815185	1.70781	0.0500196	0.225641	0.68646	1.70781	0.134161	0.49166	0.974674	1.70781	0.0120891	0.0801212
FBgn0051866	Ada1-2	transcriptional Adaptor 1-2	0.392834	2.03911	0.585426	0.977754	0.423784	2.03911	0.52987	0.999879	0.640078	2.03911	0.175336	0.502367
FBgn0263738	Ada2a	transcriptional Adaptor 2a	0.616487	0.77396	0.232263	0.604792	0.0806496	0.77396	0.90238	0.999879	0.22082	0.77396	0.727808	0.999961
FBgn0037555	Ada2b	transcriptional Adaptor 2b	0.574879	3.77566	0.286781	0.6821	1.00566	3.77566	0.0424694	0.217765	0.970393	3.77566	0.0506695	0.217208
FBgn0030891	Ada3	transcriptional Adaptor 3	0.434872	3.40535	0.471695	0.901671	0.490313	3.40535	0.386666	0.893287	0.915323	3.40535	0.0285032	0.14587
FBgn0029791	AdamTS-B	ADAM metallopeptidase with thrombospondin type 1 motif B	-0.547768	0.870775	0.411963	0.842152	-0.769372	0.870775	0.252537	0.712395	-1.34749	0.870775	0.0559326	0.233493
FBgn0026086	Adar	Adenosine deaminase acting on RNA	-0.661165	3.54959	0.140623	0.443799	-0.89031	3.54959	0.0140547	0.100145	-0.532611	3.54959	0.346678	0.765299
FBgn0028658	Adat1	Adenosine deaminase, tRNA-specific 1	0.194106	0.512636	0.798572	0.99998	-0.219649	0.512636	0.762597	0.999879	0.107069	0.512636	0.895398	0.999961
FBgn0035039	Adck1	aarF domain containing kinase 1	0.153308	2.7092	0.884893	0.99998	-0.728564	2.7092	0.096761	0.392841	-1.05952	2.7092	0.00510275	0.045953
FBgn0036142	Adck5	aarF domain containing kinase 5	0.842981	2.54369	0.0364252	0.180836	0.509576	2.54369	0.370012	0.875655	0.508666	2.54369	0.372039	0.797266
FBgn0026573	ADD1	ADD domain-containing protein 1	-0.704047	4.47969	0.173422	0.504569	0.488106	4.47969	0.378688	0.886167	0.734179	4.47969	0.151734	0.456661
FBgn0036337	AdenoK	Adenosine Kinase	-0.00702553	4.67538	0.995225	0.99998	0.333235	4.67538	0.668071	0.999879	0.0389341	4.67538	0.973403	0.999961
FBgn0284249	Adf1	Adh transcription factor 1	0.116516	3.70242	0.928705	0.99998	0.0606964	3.70242	0.964788	0.999879	0.623925	3.70242	0.194996	0.536255
FBgn0036752	Adgf-A	Adenosine deaminase-related growth factor A	0.872988	7.06694	0.0309644	0.161412	-0.676666	7.06694	0.143976	0.514212	0.583604	7.06694	0.254538	0.635213
FBgn0043025	Adgf-A2	Adenosine deaminase-related growth factor A2	-0.341847	0.586895	0.555115	0.961628	-0.35395	0.586895	0.539906	0.999879	-0.175576	0.586895	0.770583	0.999961
FBgn0038173	Adgf-C	Adenosine deaminase-related growth factor C	-0.299528	1.1681	0.889261	0.99998	-0.0904192	1.1681	0.995857	0.999879	-0.588179	1.1681	0.26089	0.644693
FBgn0052068	Adi1	Acireductone dioxygenase 1	0.650748	6.2095	0.18894	0.530362	0.776243	6.2095	0.093853	0.383656	0.333407	6.2095	0.601536	0.994576
FBgn0038984	AdipoR	Adiponectin receptor	0.248152	6.65728	0.872217	0.99998	0.0527787	6.65728	0.983587	0.999879	0.0501335	6.65728	0.984468	0.999961
FBgn0022709	Adk1	Adenylate kinase 1	-0.0680541	3.98344	0.937034	0.99998	-0.0788159	3.98344	0.926685	0.999879	-0.393325	3.98344	0.533204	0.953939
FBgn0283494	Adk2	Adenylate kinase 2	0.970759	7.53166	0.0544222	0.237936	0.574286	7.53166	0.290526	0.768561	-0.494245	7.53166	0.374372	0.800102
FBgn0042094	Adk3	Adenylate kinase 3	1.41663	6.16895	0.000805403	0.0139649	0.837109	6.16895	0.056884	0.270832	0.442558	6.16895	0.453787	0.881556
FBgn0039747	AdoR	Adenosine receptor	0.320552	1.13946	0.601151	0.986586	-0.342393	1.13946	0.56802	0.999879	-0.501232	1.13946	0.35953	0.781946
FBgn0000057	adp	adipose	0.311935	2.84008	0.837638	0.99998	-0.117545	2.84008	0.972248	0.999879	0.106848	2.84008	0.976157	0.999961
FBgn0038467	AdSL	Adenylosuccinate Lyase	0.278079	3.8123	0.814184	0.99998	-0.217841	3.8123	0.876886	0.999879	-0.0122961	3.8123	0.995157	0.999961
FBgn0027493	AdSS	Adenylosuccinate Synthetase	0.062247	7.28692	0.975807	0.99998	-0.898767	7.28692	0.011098	0.0849802	-0.461518	7.28692	0.499935	0.926921
FBgn0037679	Aduk	Another Drosophila Unc-51-like kinase	0.141475	3.25494	0.971025	0.99998	0.328578	3.25494	0.833052	0.999879	0.456465	3.25494	0.57852	0.985035
FBgn0026602	Ady43A	Ady43A	0.134163	2.8542	0.85265	0.99998	0.941894	2.8542	0.0327694	0.183274	0.58253	2.8542	0.261399	0.645128
FBgn0036043	Ae2	Anion exchanger 2	0.920124	8.91896	0.00893717	0.065916	-0.159722	8.91896	0.924084	0.999879	-0.0666253	8.91896	0.973195	0.999961
FBgn0005694	Aef1	Adult enhancer factor 1	-0.739853	4.6247	0.0842517	0.318223	-0.666841	4.6247	0.147561	0.521656	-0.253684	4.6247	0.789228	0.999961
FBgn0026309	aft	adrift	-0.108759	1.9029	0.895252	0.99998	-0.363834	1.9029	0.57261	0.999879	0.214555	1.9029	0.780073	0.999961
FBgn0038223	Afti	Aftiphilin	0.334019	3.47119	0.579704	0.973194	0.0578556	3.47119	0.931312	0.999879	0.381598	3.47119	0.515895	0.939687
FBgn0015010	Ag5r	Antigen 5-related	0.201427	7.14229	0.73766	0.99998	0.142017	7.14229	0.815082	0.999879	-0.507808	7.14229	0.361884	0.784548
FBgn0020508	Ag5r2	Antigen 5-related 2	-0.571941	11.157	0.620714	0.999604	0.47028	11.157	0.683533	0.999879	0.677787	11.157	0.558515	0.970707
FBgn0053138	AGBE	1,4-Alpha-Glucan Branching Enzyme	-0.363371	3.50297	0.530028	0.942941	0.218444	3.50297	0.716294	0.999879	-0.699467	3.50297	0.185294	0.519396
FBgn0029813	AgmNAT	Agmatine N-acetyltransferase	-0.26712	0.151267	0.661059	0.99998	-2.04634	0.151267	0.00354951	0.0394325	-0.647147	0.151267	0.277724	0.670561
FBgn0041171	ago	archipelago	-0.227044	4.31452	0.827924	0.99998	-0.279674	4.31452	0.764519	0.999879	0.240172	4.31452	0.814	0.999961
FBgn0262739	AGO1	Argonaute-1	-0.385508	8.23548	0.51072	0.926298	0.798052	8.23548	0.0980251	0.396784	0.883053	8.23548	0.0612888	0.249325
FBgn0087035	AGO2	Argonaute 2	0.4857	7.25961	0.395239	0.822436	0.509244	7.25961	0.370766	0.876727	0.377896	7.25961	0.516296	0.939687
FBgn0026718	Agpat2	1-Acylglycerol-3-phosphate O-acyltransferase 2	1.28891	5.21909	0.00844577	0.063184	1.449	5.21909	0.0037197	0.0405477	2.35208	5.21909	5.47959e-05	0.00238289
FBgn0036623	Agpat3	1-Acylglycerol-3-phosphate O-acyltransferase 3	1.72958	8.06644	0.000166234	0.00524077	0.759563	8.06644	0.100183	0.402434	0.522561	8.06644	0.336392	0.752277
FBgn0036622	Agpat4	1-Acylglycerol-3-phosphate O-acyltransferase 4	0.991717	7.62494	0.0553063	0.241222	0.0970117	7.62494	0.873277	0.999879	-1.2286	7.62494	0.0180429	0.105709
FBgn0024912	agt	O-6-alkylguanine-DNA alkyltransferase	-3.40326	1.78824	4.12023e-05	0.00288561	-3.78498	1.78824	1.97529e-05	0.00150231	-4.11655	1.78824	9.07901e-06	0.000862365
FBgn0014455	Ahcy	Adenosylhomocysteinase	0.272117	5.50296	0.66484	0.99998	-0.325768	5.50296	0.592706	0.999879	-0.692562	5.50296	0.164813	0.483324
FBgn0035371	AhcyL1	Adenosylhomocysteinase like 1	0.333054	7.34364	0.792868	0.99998	-0.276055	7.34364	0.865717	0.999879	0.401222	7.34364	0.671282	0.999961
FBgn0015011	AhcyL2	Adenosylhomocysteinase like 2	0.47904	4.20937	0.453445	0.884443	0.0574724	4.20937	0.974392	0.999879	0.61914	4.20937	0.196573	0.538952
FBgn0031392	AIF	Apoptosis inducing factor	0.335355	4.45548	0.694023	0.99998	-1.1442	4.45548	0.00141619	0.0203113	-1.09235	4.45548	0.00235361	0.0266568
FBgn0033351	AIMP1	aaRS-interacting multifunctional protein 1	0.741817	4.03467	0.116232	0.391712	0.295917	4.03467	0.650736	0.999879	-0.133558	4.03467	0.854706	0.999961
FBgn0036515	AIMP2	aaRS-interacting multifunctional protein 2	0.696779	4.54999	0.129988	0.422657	0.254041	4.54999	0.753144	0.999879	-0.375727	4.54999	0.577927	0.984644
FBgn0050185	AIMP3	aaRS-interacting multifunctional protein 3	0.844634	3.04203	0.0165376	0.102581	-0.0777493	3.04203	0.974949	0.999879	-0.0822054	3.04203	0.973766	0.999961
FBgn0033754	Ak6	Adenylate kinase 6	-0.290409	1.69224	0.621709	0.99998	-1.28982	1.69224	0.0185101	0.122178	-1.28491	1.69224	0.0179045	0.105354
FBgn0027932	Akap200	A kinase anchor protein 200	-0.115802	8.79441	0.881218	0.99998	1.32116	8.79441	0.00185995	0.0247547	1.52397	8.79441	0.000526869	0.00973749
FBgn0082598	akirin	akirin	0.16065	7.86221	0.834501	0.99998	0.819522	7.86221	0.0661862	0.302544	0.961961	7.86221	0.0240181	0.129864
FBgn0086254	Akr1B	Aldo-keto reductase 1B	2.13508	8.89705	4.00895e-06	0.00109863	0.672497	8.89705	0.149202	0.52343	-1.38988	8.89705	0.000390821	0.00803777
FBgn0010379	Akt1	Akt1	-0.0822649	5.88059	0.971644	0.99998	0.211964	5.88059	0.898992	0.999879	0.216356	5.88059	0.895537	0.999961
FBgn0000061	al	aristaless	-0.395842	4.3365	0.492173	0.912262	0.20217	4.3365	0.735232	0.999879	1.12531	4.3365	0.0320751	0.158949
FBgn0030122	Aladin	aladin	0.183357	1.32588	0.766669	0.99998	-0.750345	1.32588	0.141773	0.509229	-0.113677	1.32588	0.856169	0.999961
FBgn0027094	AlaRS	Alanyl-tRNA synthetase	-0.00871466	5.96851	0.990923	0.99998	-0.703016	5.96851	0.143381	0.513438	-0.818673	5.96851	0.0721183	0.276765
FBgn0028962	AlaRS-m	Alanyl-tRNA synthetase, mitochondrial	0.513411	3.08734	0.361951	0.780068	-0.0190673	3.08734	0.986254	0.999879	-0.084852	3.08734	0.93753	0.999961
FBgn0020764	Alas	Aminolevulinate synthase	-0.115759	5.60702	0.896632	0.99998	-0.500338	5.60702	0.37399	0.881217	-0.186618	5.60702	0.823579	0.999961
FBgn0260972	alc	alicorn	-0.0938245	5.02364	0.940959	0.99998	-0.230449	5.02364	0.821441	0.999879	-0.134161	5.02364	0.911556	0.999961
FBgn0000064	Ald1	Aldolase 1	0.123795	8.59643	0.871844	0.99998	0.217072	8.59643	0.763266	0.999879	-0.662864	8.59643	0.174906	0.501973
FBgn0012036	Aldh	Aldehyde dehydrogenase	1.19855	9.25578	0.00955916	0.0690979	-0.537076	9.25578	0.318855	0.806258	-1.74398	9.25578	0.000499816	0.00945234
FBgn0036857	Aldh7A1	Aldehyde dehydrogenase 7 family member A1	1.79563	5.65254	0.049492	0.223967	0.958161	5.65254	0.271653	0.741626	0.433555	5.65254	0.613597	0.999961
FBgn0010548	Aldh-III	Aldehyde dehydrogenase type III	1.61762	7.42102	3.42945e-05	0.00268157	0.768651	7.42102	0.061989	0.289045	-0.237035	7.42102	0.821208	0.999961
FBgn0038552	Alg1	ALG1, chitobiosyldiphosphodolichol beta-mannosyltransferase	0.376582	5.08698	0.637363	0.99998	0.0412889	5.08698	0.979119	0.999879	0.0880176	5.08698	0.953772	0.999961
FBgn0052076	Alg10	ALG10 alpha-1,2-glucosyltransferase	0.396792	3.10663	0.617507	0.997332	-0.326255	3.10663	0.734755	0.999879	-0.168981	3.10663	0.910245	0.999961
FBgn0037108	Alg11	ALG11, alpha-1,2-mannosyltransferase	0.94863	6.22005	0.000778266	0.0136692	0.461561	6.22005	0.617541	0.999879	0.0907864	6.22005	0.992341	0.999961
FBgn0030645	Alg14	ALG14, UDP-N-acetylglucosaminyltransferase subunit	0.543768	1.3888	0.320804	0.728912	0.125125	1.3888	0.93126	0.999879	0.510387	1.3888	0.384326	0.812474
FBgn0035401	Alg2	ALG2, alpha-1,3/1,6-mannosyltransferase	1.16357	5.51645	6.05102e-05	0.0033861	0.973812	5.51645	0.000951584	0.0156645	0.731276	5.51645	0.0424187	0.191851
FBgn0086378	Alg-2	Apoptosis-linked gene-2	0.645791	6.21798	0.144776	0.451353	0.273588	6.21798	0.87023	0.999879	0.237345	6.21798	0.903789	0.999961
FBgn0011297	Alg3	ALG3, alpha-1,3- mannosyltransferase	0.71947	4.24064	0.0959776	0.346269	0.468786	4.24064	0.451648	0.967231	0.15806	4.24064	0.894238	0.999961
FBgn0039293	Alg9	ALG9, alpha-1,2-mannosyltransferase	0.554243	4.51829	0.318823	0.726645	-0.0394067	4.51829	0.992415	0.999879	-0.178929	4.51829	0.950239	0.999961
FBgn0261238	Alh	Alhambra	-0.11775	2.42049	0.887072	0.99998	-0.314316	2.42049	0.646953	0.999879	0.0452943	2.42049	0.95814	0.999961
FBgn0013746	alien	alien	0.496082	4.81256	0.433912	0.865271	-0.0237908	4.81256	0.992145	0.999879	0.19282	4.81256	0.912652	0.999961
FBgn0086346	ALiX	ALG-2 interacting protein X	0.541042	6.6739	0.313983	0.721673	1.00377	6.6739	0.030331	0.173843	0.921289	6.6739	0.0494922	0.213899
FBgn0040505	Alk	Anaplastic lymphoma kinase	-2.226	1.10364	0.00755598	0.0591958	-1.2074	1.10364	0.10754	0.423493	-1.49512	1.10364	0.0500321	0.21527
FBgn0065035	AlkB	AlkB	0.844217	2.36851	0.0437818	0.205089	0.10229	2.36851	0.912988	0.999879	0.395399	2.36851	0.545692	0.961379
FBgn0283479	Alp1	Alkaline phosphatase 1	1.02786	0.153417	0.0961945	0.346744	0.969959	0.153417	0.116932	0.448983	0.913008	0.153417	0.136353	0.425979
FBgn0035619	Alp10	Alkaline phosphatase 10	0.481626	8.08925	0.539788	0.950848	0.22333	8.08925	0.77505	0.999879	-0.948864	8.08925	0.237989	0.610899
FBgn0032779	Alp12	Alkaline phosphatase 12	0.394209	7.46215	0.492143	0.912262	-0.726286	7.46215	0.165557	0.556425	-0.397318	7.46215	0.488324	0.917314
FBgn0037786	Alp13	Alkaline phosphatase 13	1.31753	0.084792	0.201674	0.553607	1.04735	0.084792	0.312327	0.797939	0.623996	0.084792	0.54064	0.959275
FBgn0016123	Alp4	Alkaline phosphatase 4	-0.0299655	1.15883	0.963971	0.99998	-0.0576254	1.15883	0.930348	0.999879	0.0328846	1.15883	0.960897	0.999961
FBgn0038845	Alp5	Alkaline phosphatase 5	0.579425	7.71778	0.779456	0.99998	0.710386	7.71778	0.731944	0.999879	0.960343	7.71778	0.645053	0.999961
FBgn0035620	Alp9	Alkaline phosphatase 9	0.375908	7.87945	0.687099	0.99998	-0.169607	7.87945	0.855567	0.999879	-1.01564	7.87945	0.283859	0.678031
FBgn0086361	alph	alphabet	0.521238	6.41266	0.336779	0.750995	0.0401458	6.41266	0.953031	0.999879	0.341804	6.41266	0.571223	0.979117
FBgn0031491	alpha4GT1	alpha1,4-galactosyltransferase 1	-0.860764	1.6773	0.0578344	0.248054	-0.40745	1.6773	0.491499	0.999879	0.573087	1.6773	0.27174	0.660427
FBgn0010215	alpha-Cat	alpha Catenin	0.312095	6.17541	0.691879	0.99998	0.807289	6.17541	0.0529181	0.258674	0.994974	6.17541	0.0100075	0.0706189
FBgn0025725	alphaCOP	Coat Protein (coatomer) alpha	0.529824	6.08378	0.353324	0.770924	-0.170359	6.08378	0.913188	0.999879	-0.459668	6.08378	0.497322	0.924349
FBgn0015568	alpha-Est1	alpha-Esterase-1	0.142022	6.44012	0.857384	0.99998	0.21249	6.44012	0.776301	0.999879	0.250986	6.44012	0.72801	0.999961
FBgn0015569	alpha-Est10	alpha-Esterase-10	0.0916293	4.38959	0.890733	0.99998	-1.60422	4.38959	0.00104543	0.0166	-0.522018	4.38959	0.336049	0.751789
FBgn0015570	alpha-Est2	alpha-Esterase-2	0.705517	3.63723	0.319647	0.727707	-0.338464	3.63723	0.632371	0.999879	0.875444	3.63723	0.21959	0.578273
FBgn0015572	alpha-Est4	alpha-Esterase-4	1.13331	5.94375	0.0464279	0.21435	0.465085	5.94375	0.428221	0.940906	0.70735	5.94375	0.216786	0.573302
FBgn0261393	alpha-Est5	alpha-Esterase-5	1.25421	7.20053	0.00012639	0.00461386	1.06382	7.20053	0.00111243	0.0173385	1.1579	7.20053	0.000363215	0.00767185
FBgn0015575	alpha-Est7	alpha-Esterase-7	2.06777	7.94616	5.31338e-05	0.0032797	1.41528	7.94616	0.0017671	0.0238706	0.749494	7.94616	0.117554	0.388599
FBgn0015576	alpha-Est8	alpha-Esterase-8	0.908492	4.71654	0.0501115	0.225641	1.44023	4.71654	0.0019187	0.0252883	2.09832	4.71654	6.11931e-05	0.00253889
FBgn0015577	alpha-Est9	alpha-Esterase-9	2.02698	6.22261	0.000156709	0.005037	0.421486	6.22261	0.460003	0.972672	0.882412	6.22261	0.0677172	0.26577
FBgn0259170	alpha-Man-Ia	alpha-Mannosidase class I a	0.111078	4.29491	0.9218	0.99998	0.535083	4.29491	0.329003	0.818431	0.704071	4.29491	0.114032	0.380542
FBgn0039634	alpha-Man-Ib	alpha-Mannosidase class I b	-0.33772	2.65613	0.595651	0.98372	-0.221304	2.65613	0.752195	0.999879	0.014517	2.65613	0.985045	0.999961
FBgn0011740	alpha-Man-IIa	alpha-Mannosidase class II a	0.66647	1.9993	0.295938	0.694136	-0.0341412	1.9993	0.957882	0.999879	-0.228391	1.9993	0.72317	0.999961
FBgn0030007	alpha-PheRS	Phenylalanyl-tRNA synthetase, alpha-subunit	0.709977	4.76962	0.085425	0.320423	0.124925	4.76962	0.949364	0.999879	-0.409045	4.76962	0.614052	0.999961
FBgn0250791	alphaSnap	alpha Soluble NSF attachment protein	0.224913	6.37332	0.929008	0.99998	0.217189	6.37332	0.933864	0.999879	0.676837	6.37332	0.0981051	0.344024
FBgn0250789	alpha-Spec	alpha Spectrin	0.888805	8.64526	0.0208933	0.121621	0.551331	8.64526	0.304886	0.785593	0.297684	8.64526	0.738875	0.999961
FBgn0003863	alphaTry	alphaTrypsin	-0.93162	11.3662	0.0602249	0.254945	-1.036	11.3662	0.0350822	0.191915	-1.06901	11.3662	0.0294625	0.149184
FBgn0003884	alphaTub84B	alpha-Tubulin at 84B	1.1337	11.0881	0.00206777	0.0257506	0.879868	11.0881	0.0243053	0.147542	1.00751	11.0881	0.0070551	0.0564686
FBgn0003885	alphaTub84D	alpha-Tubulin at 84D	0.738673	5.58651	0.0635322	0.264268	0.0724264	5.58651	0.973463	0.999879	-0.287913	5.58651	0.814455	0.999961
FBgn0031068	Alr	Augmenter of liver regeneration	-1.50008	3.39697	0.0123648	0.0833752	-1.56208	3.39697	0.0100223	0.0791713	-1.20094	3.39697	0.0372876	0.175291
FBgn0037116	Als2	Amyotrophic lateral sclerosis 2	0.165215	4.38519	0.819483	0.99998	-0.00402126	4.38519	0.995784	0.999879	0.453153	4.38519	0.430196	0.8566
FBgn0038535	alt	aluminum tubes	0.516388	7.45755	0.364184	0.781612	0.629194	7.45755	0.190093	0.603605	0.75624	7.45755	0.0717976	0.275795
FBgn0000071	Ama	Amalgam	-0.395387	2.20158	0.510894	0.926298	0.0138005	2.20158	0.985535	0.999879	0.25444	2.20158	0.709525	0.999961
FBgn0032881	Amacr	Alpha-methylacyl-CoA racemase	0.59723	3.95547	0.232646	0.605014	0.366655	3.95547	0.638067	0.999879	0.837321	3.95547	0.0324873	0.16021
FBgn0000075	amd	alpha methyl dopa-resistant	0.791672	0.794047	0.11886	0.39711	1.30654	0.794047	0.0081963	0.0683614	0.413584	0.794047	0.46574	0.893107
FBgn0086782	amn	amnesiac	0.331817	0.107272	0.567857	0.968441	0.62989	0.107272	0.250256	0.709735	-0.161586	0.107272	0.78599	0.999961
FBgn0025686	Amnionless	amnionless	2.37708	0.294435	0.015634	0.0987081	0.478997	0.294435	0.605196	0.999879	0.82307	0.294435	0.366676	0.791349
FBgn0023179	amon	amontillado	-0.203716	4.06074	0.843625	0.99998	-0.674452	4.06074	0.140154	0.5052	-0.355934	4.06074	0.642111	0.999961
FBgn0052626	AMPdeam	AMP deaminase	-0.0216909	5.89434	0.980499	0.99998	0.174741	5.89434	0.83046	0.999879	0.387127	5.89434	0.545379	0.961379
FBgn0027356	Amph	Amphiphysin	0.55032	6.28524	0.326332	0.737147	-0.559886	6.28524	0.317225	0.804639	-1.11617	6.28524	0.0362126	0.17246
FBgn0023169	AMPKalpha	AMP-activated protein kinase alpha subunit	0.158246	6.19923	0.96993	0.99998	0.212465	6.19923	0.947738	0.999879	0.395547	6.19923	0.732452	0.999961
FBgn0030328	Amun	amun	-0.227802	6.49073	0.815501	0.99998	0.280723	6.49073	0.750629	0.999879	0.772009	6.49073	0.0655391	0.261001
FBgn0000077	amx	almondex	0.210543	2.62923	0.835902	0.99998	0.146906	2.62923	0.895634	0.999879	0.712376	2.62923	0.104376	0.358288
FBgn0000078	Amy-d	Amylase distal	0.179307	11.2213	0.93724	0.99998	1.2291	11.2213	0.596098	0.999879	3.05113	11.2213	0.226133	0.591289
FBgn0000079	Amy-p	Amylase proximal	0.441095	11.5216	0.841254	0.99998	1.74197	11.5216	0.444825	0.959246	3.12859	11.5216	0.20136	0.547279
FBgn0020506	Amyrel	amyrel	0.901131	7.19209	0.713433	0.99998	1.84074	7.19209	0.466133	0.97802	3.6797	7.19209	0.185565	0.519674
FBgn0011746	ana	anachronism	-1.59763	1.68842	0.0683951	0.277263	-1.15953	1.68842	0.17426	0.570936	-0.0695133	1.68842	0.931356	0.999961
FBgn0012037	Ance	Angiotensin converting enzyme	0.56224	8.00595	0.470051	0.900409	0.67811	8.00595	0.385793	0.893287	0.181023	8.00595	0.814648	0.999961
FBgn0032535	Ance-2	Ance-2	0.327002	0.248408	0.725362	0.99998	0.791541	0.248408	0.396777	0.908132	-0.0277949	0.248408	0.975834	0.999961
FBgn0033366	Ance-4	Ance-4	-1.40301	0.715115	0.226035	0.595742	0.628737	0.715115	0.560918	0.999879	-4.06157	0.715115	0.00888284	0.0655569
FBgn0036741	anchor	anchor	0.783654	4.84494	0.0496605	0.224605	0.0817509	4.84494	0.957033	0.999879	-0.0921835	4.84494	0.951063	0.999961
FBgn0016762	angel	angel	-0.081856	2.3258	0.972351	0.99998	-0.0659858	2.3258	0.978044	0.999879	0.0361612	2.3258	0.988608	0.999961
FBgn0011747	Ank	Ankyrin	0.410755	7.31806	0.473729	0.902878	0.0615304	7.31806	0.924416	0.999879	0.301622	7.31806	0.616925	0.999961
FBgn0261788	Ank2	Ankyrin 2	-1.42306	1.7876	0.0668499	0.273178	-0.834717	1.7876	0.260334	0.725508	-1.49982	1.7876	0.0538492	0.226189
FBgn0028343	Ankle2	Ankyrin repeat and LEM domain containing 2	-0.451117	3.14779	0.632374	0.99998	0.135118	3.14779	0.984104	0.999879	0.414844	3.14779	0.726999	0.999961
FBgn0052000	anne	anne boleyn	0.382596	7.01336	0.553573	0.959637	-0.680416	7.01336	0.150652	0.526022	-0.0273091	7.01336	0.975675	0.999961
FBgn0025111	Ant2	Adenine nucleotide translocase 2	-0.407829	-0.0383536	0.474121	0.902878	-0.743674	-0.0383536	0.16555	0.556425	-0.608668	-0.0383536	0.262709	0.646447
FBgn0260642	Antp	Antennapedia	-1.13469	4.0675	0.00649046	0.053812	0.350377	4.0675	0.589323	0.999879	-0.236166	4.0675	0.745843	0.999961
FBgn0050488	antr	antares	1.98176	1.03715	0.00366707	0.0368298	2.29756	1.03715	0.00121173	0.0183497	1.83561	1.03715	0.00612209	0.0515371
FBgn0000084	AnxB10	Annexin B10	-0.379392	1.63468	0.585347	0.977754	-0.427388	1.63468	0.504266	0.999879	-0.588316	1.63468	0.246817	0.624023
FBgn0030749	AnxB11	Annexin B11	-0.210575	2.75094	0.749496	0.99998	-0.4738	2.75094	0.395958	0.906512	-0.551382	2.75094	0.30005	0.700877
FBgn0000083	AnxB9	Annexin B9	0.709511	6.44706	0.10589	0.370364	0.58457	6.44706	0.252198	0.712109	0.745293	6.44706	0.0791455	0.294065
FBgn0000097	aop	anterior open	0.0865618	5.05535	0.893788	0.99998	1.19803	5.05535	0.0110393	0.0846902	0.850164	5.05535	0.0796657	0.295204
FBgn0004569	aos	argos	-1.37953	0.0370637	0.000791	0.0137998	-0.622719	0.0370637	0.205974	0.635907	-0.724389	0.0370637	0.109067	0.369708
FBgn0029512	Aos1	Activator of SUMO 1	0.532623	3.04587	0.355122	0.77298	0.132296	3.04587	0.949977	0.999879	0.183686	3.04587	0.921272	0.999961
FBgn0267408	AOX1	Aldehyde oxidase 1	0.775777	8.15064	0.0691369	0.279578	-0.0652077	8.15064	0.951808	0.999879	-0.529604	8.15064	0.335385	0.750922
FBgn0038349	AOX3	Aldehyde oxidase 3	0.870159	4.5505	0.0531419	0.234583	-0.2891	4.5505	0.659182	0.999879	-1.51279	4.5505	0.000793302	0.0125102
FBgn0010380	AP-1-2beta	Adaptor Protein complex 1/2, beta subunit	0.321064	5.42237	0.814604	0.99998	-0.0767897	5.42237	0.98182	0.999879	0.355291	5.42237	0.76201	0.999961
FBgn0030089	AP-1gamma	Adaptor Protein complex 1, gamma subunit	0.199535	7.00322	0.916337	0.99998	0.133959	7.00322	0.95385	0.999879	0.17322	7.00322	0.933323	0.999961
FBgn0024833	AP-1mu	Adaptor Protein complex 1, mu subunit	0.889219	5.06103	0.0311826	0.162237	0.324661	5.06103	0.653109	0.999879	0.386302	5.06103	0.558999	0.970905
FBgn0039132	AP-1sigma	Adaptor Protein complex 1, sigma subunit	0.276166	6.05943	0.795664	0.99998	-0.160645	6.05943	0.909188	0.999879	0.285706	6.05943	0.783499	0.999961
FBgn0264855	AP-2alpha	Adaptor Protein complex 2, alpha subunit	-0.0316467	5.27327	0.972419	0.99998	-0.0633017	5.27327	0.944313	0.999879	0.348637	5.27327	0.608652	0.998237
FBgn0263351	AP-2mu	Adaptor Protein complex 2, mu subunit	0.224915	4.32959	0.850102	0.99998	-0.100254	4.32959	0.947094	0.999879	0.401139	4.32959	0.59533	0.992419
FBgn0043012	AP-2sigma	Adaptor Protein complex 2, sigma subunit	0.356371	4.34572	0.804951	0.99998	0.231019	4.34572	0.9375	0.999879	0.463562	4.34572	0.571468	0.979117
FBgn0015589	Apc	APC-like	0.516589	5.11012	0.344522	0.759873	0.733524	5.11012	0.146603	0.520146	0.380712	5.11012	0.511363	0.935366
FBgn0034231	APC10	Anaphase Promoting Complex subunit 10	0.293579	1.07267	0.718594	0.99998	0.0367434	1.07267	0.973244	0.999879	-0.0141663	1.07267	0.989899	0.999961
FBgn0052707	APC4	Anaphase Promoting Complex subunit 4	0.000508491	1.36062	0.999635	0.99998	-0.0439626	1.36062	0.962416	0.999879	0.27819	1.36062	0.716778	0.999961
FBgn0026150	ApepP	Aminopeptidase P	0.834244	6.40413	0.102013	0.360524	0.271585	6.40413	0.648356	0.999879	0.247391	6.40413	0.679829	0.999961
FBgn0031458	aph-1	anterior pharynx defective 1	0.105673	3.85818	0.982366	0.99998	0.666317	3.85818	0.105978	0.418762	1.08205	3.85818	0.000239163	0.00598422
FBgn0261854	aPKC	atypical protein kinase C	1.10075	6.88944	0.00265033	0.0300857	0.65917	6.88944	0.154695	0.534628	1.02718	6.88944	0.00548309	0.0477905
FBgn0042178	Apl	Apollo	-0.0235688	4.529	0.994798	0.99998	-0.559694	4.529	0.303753	0.785412	-0.295706	4.529	0.847578	0.999961
FBgn0087002	apolpp	apolipophorin	-1.19196	6.54161	0.441339	0.873171	0.780809	6.54161	0.609226	0.999879	-7.26873	6.54161	0.00295227	0.0313828
FBgn0032136	Apoltp	Apolipoprotein lipid transfer particle	-0.306055	1.61037	0.762766	0.99998	0.48167	1.61037	0.633025	0.999879	-3.35858	1.61037	0.0100127	0.0706189
FBgn0260941	app	approximated	-0.272299	5.56715	0.778965	0.99998	-0.401944	5.56715	0.577413	0.999879	-0.325275	5.56715	0.705118	0.999961
FBgn0261112	APP-BP1	beta-Amyloid precursor protein binding protein 1	0.209262	3.04428	0.850815	0.99998	-0.00874532	3.04428	0.994992	0.999879	0.220103	3.04428	0.840452	0.999961
FBgn0000108	Appl	beta amyloid protein precursor-like	-3.30083	2.19249	7.04983e-05	0.00362843	-2.32427	2.19249	0.00105647	0.0166787	-2.73601	2.19249	0.000288316	0.006718
FBgn0000109	Aprt	Adenine phosphoribosyltransferase	1.10244	4.46244	0.000246023	0.00660283	0.700596	4.46244	0.0734184	0.325722	0.601426	4.46244	0.215577	0.571593
FBgn0036111	Aps	Aps	-0.105242	6.87435	0.907948	0.99998	-0.432431	6.87435	0.481555	0.993326	-0.231674	6.87435	0.77326	0.999961
FBgn0015903	apt	apontic	-0.380534	3.32465	0.567749	0.968441	-0.318133	3.32465	0.662489	0.999879	-0.0968046	3.32465	0.918863	0.999961
FBgn0015904	ara	araucan	0.613825	2.86776	0.298416	0.697107	0.267548	2.86776	0.659446	0.999879	-0.167443	2.86776	0.783879	0.999961
FBgn0028646	aralar1	aralar1	0.968656	6.82431	0.0151514	0.0960335	-0.473156	6.82431	0.421897	0.93535	-1.15444	6.82431	0.00303232	0.0319051
FBgn0033926	Arc1	Activity-regulated cytoskeleton associated protein 1	0.604065	12.9198	0.22267	0.590178	0.69268	12.9198	0.116939	0.448983	1.6111	12.9198	3.3629e-05	0.00181106
FBgn0033928	Arc2	Arc2	1.28363	5.90609	0.00132758	0.0194521	1.2352	5.90609	0.00193655	0.0254411	1.2922	5.90609	0.00124191	0.017047
FBgn0038742	Arc42	Arc42	0.545678	4.36728	0.332175	0.745409	0.145268	4.36728	0.952783	0.999879	0.334099	4.36728	0.78064	0.999961
FBgn0038893	Archease	archease	-0.340625	3.76346	0.603245	0.988513	-0.412498	3.76346	0.496729	0.999879	-0.422293	3.76346	0.482635	0.91147
FBgn0013749	Arf102F	ADP ribosylation factor at 102F	0.870021	6.93166	0.0112293	0.0777162	0.562796	6.93166	0.294686	0.771733	0.293466	6.93166	0.831622	0.999961
FBgn0013750	Arf51F	ADP ribosylation factor at 51F	0.101969	6.42197	0.981641	0.99998	-0.125395	6.42197	0.975701	0.999879	0.0306556	6.42197	0.995177	0.999961
FBgn0010348	Arf79F	ADP ribosylation factor at 79F	0.819753	9.00724	0.0516086	0.230721	0.0465665	9.00724	0.963537	0.999879	0.00439547	9.00724	0.996586	0.999961
FBgn0020655	ArfGAP1	ADP-ribosylation factor GTPase activating protein 1	0.754302	5.55423	0.0506546	0.227331	-0.0785398	5.55423	0.973958	0.999879	-0.167379	5.55423	0.932357	0.999961
FBgn0037182	ArfGAP3	ADP-ribosylation factor GTPase activating protein 3	0.557294	5.87275	0.307291	0.71153	-0.191653	5.87275	0.928932	0.999879	-0.517169	5.87275	0.397882	0.825402
FBgn0037884	Arfip	Arfaptin	0.150278	3.30923	0.857166	0.99998	-0.0837935	3.30923	0.923094	0.999879	0.266745	3.30923	0.719943	0.999961
FBgn0030088	Arfrp1	ADP-ribosylation factor related protein 1	-0.0429582	3.10568	0.980176	0.99998	-0.086773	3.10568	0.95794	0.999879	0.256423	3.10568	0.825668	0.999961
FBgn0000116	Argk	Arginine kinase	1.32292	11.3023	0.00114138	0.0176123	0.551352	11.3023	0.299204	0.779099	0.311715	11.3023	0.659372	0.999961
FBgn0032076	Argl	Argininosuccinate lyase	1.20577	5.83549	0.0013184	0.0193873	0.258927	5.83549	0.770067	0.999879	0.0385138	5.83549	0.97339	0.999961
FBgn0027093	ArgRS	Arginyl-tRNA synthetase	0.850643	4.6567	0.0340282	0.172195	0.110833	4.6567	0.921294	0.999879	-0.139931	4.6567	0.897507	0.999961
FBgn0037526	ArgRS-m	Arginyl-tRNA synthetase, mitochondrial	0.394962	2.33988	0.574045	0.970886	-0.0107287	2.33988	0.992943	0.999879	-0.152631	2.33988	0.889225	0.999961
FBgn0017418	ari-1	ariadne 1	0.479473	5.7653	0.466896	0.897801	0.609795	5.7653	0.207936	0.639777	0.766226	5.7653	0.0471786	0.206189
FBgn0025186	ari-2	ariadne 2	-0.33755	3.35215	0.704043	0.99998	0.132657	3.35215	0.927387	0.999879	0.909251	3.35215	0.0129122	0.0844068
FBgn0000115	Arl1	ADP ribosylation factor-like 1	0.893148	5.44405	0.00241884	0.028466	0.436212	5.44405	0.674246	0.999879	0.425292	5.44405	0.701539	0.999961
FBgn0004908	Arl2	ADP ribosylation factor-like 2	0.571527	2.53529	0.275836	0.668384	1.38614	2.53529	0.00202216	0.0262687	1.55152	2.53529	0.000771786	0.0124009
FBgn0039889	Arl4	ADP ribosylation factor-like 4	-0.00697687	4.68913	0.998416	0.99998	-0.206109	4.68913	0.925698	0.999879	-0.0649169	4.68913	0.984534	0.999961
FBgn0035866	Arl5	ADP-ribosylation factor-like 5	0.680824	4.32407	0.0906189	0.332513	0.789414	4.32407	0.0209566	0.13318	0.836539	4.32407	0.0103916	0.0726303
FBgn0038453	Arl6IP1	ADP-ribosylation factor-like 6 interacting protein 1	0.0242875	3.96126	0.995873	0.99998	0.459562	3.96126	0.563843	0.999879	0.773901	3.96126	0.0276953	0.142814
FBgn0037551	Arl8	ADP ribosylation factor-like 8	0.484949	5.50427	0.440213	0.872274	0.497118	5.50427	0.415578	0.92792	0.730225	5.50427	0.0769494	0.289031
FBgn0000117	arm	armadillo	0.00509278	5.96472	0.995866	0.99998	-0.427449	5.96472	0.493752	0.999879	-0.0643892	5.96472	0.947009	0.999961
FBgn0041164	armi	armitage	0.412788	1.63464	0.545184	0.955997	-0.276255	1.63464	0.753253	0.999879	0.497239	1.63464	0.395127	0.824011
FBgn0011745	Arp1	Actin-related protein 1	0.466219	6.67153	0.527283	0.940418	0.403351	6.67153	0.669705	0.999879	0.678338	6.67153	0.103255	0.355341
FBgn0031050	Arp10	Actin-related protein 10	0.0345656	3.75993	0.98944	0.99998	0.264964	3.75993	0.855084	0.999879	0.270047	3.75993	0.850352	0.999961
FBgn0011742	Arp2	Actin-related protein 2	0.499798	7.855	0.363972	0.781573	0.9145	7.855	0.0432864	0.220279	1.37821	7.855	0.00208964	0.0242757
FBgn0262716	Arp3	Actin-related protein 3	0.43492	7.99302	0.575572	0.971875	0.79451	7.99302	0.0312412	0.176917	1.03101	7.99302	0.00161517	0.0202694
FBgn0038576	Arp5	Actin-related protein 5	0.62027	2.09236	0.219839	0.584415	0.490021	2.09236	0.377365	0.884107	0.623157	2.09236	0.21659	0.573156
FBgn0011741	Arp6	Actin-related protein 6	-0.233457	3.8693	0.87397	0.99998	-0.778766	3.8693	0.0416421	0.215005	-0.188826	3.8693	0.911311	0.999961
FBgn0030877	Arp8	Actin-related protein 8	-0.537522	0.974845	0.314531	0.721673	-0.523582	0.974845	0.332333	0.824044	0.0326907	0.974845	0.966263	0.999961
FBgn0001961	Arpc1	Actin-related protein 2/3 complex, subunit 1	1.09269	8.24831	0.00411586	0.0399406	1.15019	8.24831	0.00244608	0.0301775	1.81245	8.24831	2.12003e-05	0.00131637
FBgn0032859	Arpc2	Actin-related protein 2/3 complex, subunit 2	0.427771	7.88412	0.582468	0.974617	0.460641	7.88412	0.511762	0.999879	0.647896	7.88412	0.150745	0.454864
FBgn0038369	Arpc3A	Actin-related protein 2/3 complex, subunit 3A	1.01365	5.49812	0.000164296	0.00524077	0.831279	5.49812	0.00458136	0.0460732	1.07125	5.49812	6.31856e-05	0.00259508
FBgn0065032	Arpc3B	Actin-related protein 2/3 complex, subunit 3B	0.935085	7.10761	0.0177563	0.107436	1.83065	7.10761	1.97976e-05	0.00150231	1.96168	7.10761	9.02613e-06	0.000862365
FBgn0284255	Arpc4	Actin-related protein 2/3 complex, subunit 4	0.980475	6.00981	0.00302808	0.0328763	1.25001	6.00981	0.000125012	0.00438102	1.44928	6.00981	2.00477e-05	0.00129052
FBgn0031437	Arpc5	Actin-related protein 2/3 complex, subunit 5	0.454187	6.56986	0.557848	0.963875	0.582021	6.56986	0.256162	0.718781	1.00309	6.56986	0.00143663	0.018603
FBgn0000119	arr	arrow	0.0765467	3.56655	0.900237	0.99998	-0.0394438	3.56655	0.948573	0.999879	0.464648	3.56655	0.409271	0.83476
FBgn0033062	Ars2	Arsenic resistance protein 2	0.308401	5.84679	0.634472	0.99998	0.792041	5.84679	0.0863049	0.362329	0.41298	5.84679	0.486514	0.916069
FBgn0037834	Art1	Arginine methyltransferase 1	-0.538618	3.77755	0.337757	0.750995	-0.872542	3.77755	0.0153022	0.106324	-0.48015	3.77755	0.460046	0.887988
FBgn0038306	Art3	Arginine methyltransferase 3	-0.726305	1.86137	0.117297	0.393507	-1.89673	1.86137	5.50255e-05	0.00273891	-1.4202	1.86137	0.000783555	0.0124451
FBgn0037770	Art4	Arginine methyltransferase 4	-0.456944	3.4889	0.443725	0.876243	0.303514	3.4889	0.682846	0.999879	0.713662	3.4889	0.116943	0.386891
FBgn0034817	Art7	Arginine methyltransferase 7	-0.76768	1.52112	0.121681	0.404045	-0.99397	1.52112	0.0371906	0.199363	-0.66143	1.52112	0.196569	0.538952
FBgn0042177	Arts	Artemis	0.111799	4.41	0.916368	0.99998	-0.686613	4.41	0.133265	0.489702	-0.379881	4.41	0.58783	0.990132
FBgn0029095	aru	arouser	-0.522269	3.61403	0.356173	0.773578	-0.0975598	3.61403	0.871488	0.999879	-0.0118876	3.61403	0.984327	0.999961
FBgn0052442	Arv1	ACAT-related protein required for viability 1	0.041118	2.31173	0.96223	0.99998	0.268601	2.31173	0.713006	0.999879	-0.0224759	2.31173	0.979485	0.999961
FBgn0036826	arx	asterix	-1.48833	0.628837	0.0022624	0.0272314	-1.20765	0.628837	0.0103833	0.0806464	-0.386966	0.628837	0.506336	0.931345
FBgn0050372	Asap	ArfGAP with SH3 domain, ankyrin repeat and PH domain	0.721405	5.45088	0.110791	0.380704	0.703197	5.45088	0.125319	0.470494	0.563012	5.45088	0.283467	0.677787
FBgn0039908	Asator	asator	-0.895414	3.24223	0.0147713	0.0941382	-0.393157	3.24223	0.615608	0.999879	-0.136015	3.24223	0.929132	0.999961
FBgn0035407	Asciz	ASCIZ zinc finger protein	-0.736924	0.602507	0.105341	0.369081	-0.76127	0.602507	0.0905001	0.374337	-0.487344	0.602507	0.491052	0.919888
FBgn0029094	asf1	anti-silencing factor 1	0.691705	4.69896	0.112408	0.38436	1.16413	4.69896	0.000838501	0.0143886	1.88823	4.69896	3.09223e-06	0.000465667
FBgn0005386	ash1	absent, small, or homeotic discs 1	0.0404105	3.29119	0.963809	0.99998	0.237329	3.29119	0.757986	0.999879	0.599431	3.29119	0.236326	0.608167
FBgn0000139	ash2	absent, small, or homeotic discs 2	-0.0900395	3.19939	0.97866	0.99998	-0.0528674	3.19939	0.988201	0.999879	0.200985	3.19939	0.933095	0.999961
FBgn0014006	Ask1	Apoptotic signal-regulating kinase 1	0.159828	4.36258	0.969565	0.99998	-0.21006	4.36258	0.948863	0.999879	-0.0530269	4.36258	0.992742	0.999961
FBgn0261004	asl	asterless	-0.448814	0.823457	0.43598	0.867262	-0.649348	0.823457	0.188753	0.600995	-0.521416	0.823457	0.335791	0.751417
FBgn0086443	AsnRS	Asparaginyl-tRNA synthetase	-0.164591	5.6421	0.80057	0.99998	-0.554434	5.6421	0.299018	0.778865	-0.827742	5.6421	0.0845518	0.309258
FBgn0034177	AsnRS-m	Asparaginyl-tRNA synthetase, mitochondrial	0.60317	1.67951	0.226832	0.596185	-0.0163159	1.67951	0.987881	0.999879	-0.320437	1.67951	0.675401	0.999961
FBgn0270926	AsnS	Asparagine synthetase	-0.619097	4.6174	0.361946	0.780068	-1.2859	4.6174	0.0693171	0.312292	-2.12077	4.6174	0.00565556	0.048771
FBgn0034075	Asph	Aspartyl beta-hydroxylase	0.309142	3.56082	0.655864	0.99998	0.936706	3.56082	0.182687	0.58743	-0.130664	3.56082	0.850652	0.999961
FBgn0034606	ASPP	Ankyrin-repeat, SH3-domain, and Proline-rich-region containing Protein	-0.333526	1.10596	0.567373	0.968441	0.078948	1.10596	0.8988	0.999879	-0.318978	1.10596	0.58659	0.989885
FBgn0002069	AspRS	Aspartyl-tRNA synthetase	0.615213	4.18371	0.269398	0.658426	-0.610199	4.18371	0.274449	0.744832	-0.48034	4.18371	0.399923	0.826553
FBgn0051739	AspRS-m	Aspartyl-tRNA synthetase, mitochondrial	-0.169313	5.13051	0.901686	0.99998	-0.697595	5.13051	0.107181	0.422503	-0.411617	5.13051	0.577603	0.984298
FBgn0034793	asrij	asrij	-0.20494	4.3309	0.735341	0.99998	-0.646614	4.3309	0.22301	0.666978	-0.705938	4.3309	0.176586	0.503505
FBgn0260720	asRNA:CR42547	antisense RNA:CR42547	-0.0437406	0.272951	0.948304	0.99998	0.654271	0.272951	0.191662	0.60622	0.588645	0.272951	0.2555	0.636753
FBgn0262904	asRNA:CR43259	antisense RNA:CR43259	2.23477	1.74979	0.0138563	0.09022	0.241825	1.74979	0.770878	0.999879	-1.14594	1.74979	0.189869	0.527508
FBgn0263414	asRNA:CR43460	antisense RNA:CR43460	-0.416978	0.534892	0.624646	0.99998	1.43484	0.534892	0.089394	0.371652	1.67153	0.534892	0.0485683	0.210983
FBgn0263445	asRNA:CR43468	antisense RNA:CR43468	1.44999	-0.152813	0.00743286	0.0586835	0.527932	-0.152813	0.34828	0.846447	0.249492	-0.152813	0.671219	0.999961
FBgn0263620	asRNA:CR43629	antisense RNA:CR43629	-0.60529	1.46437	0.255928	0.639035	-0.66226	1.46437	0.20729	0.638757	-0.339897	1.46437	0.560889	0.971688
FBgn0263981	asRNA:CR43730	antisense RNA:CR43730	0.803978	0.491266	0.128587	0.420116	0.732944	0.491266	0.171956	0.56636	0.77791	0.491266	0.141626	0.436748
FBgn0264821	asRNA:CR44029	antisense RNA:CR44029	-1.8551	-0.0326723	0.00319849	0.0336482	-1.35594	-0.0326723	0.0201166	0.129319	-1.68878	-0.0326723	0.00549754	0.0478651
FBgn0264904	asRNA:CR44095	antisense RNA:CR44095	0.182867	0.378707	0.770084	0.99998	1.1467	0.378707	0.0130947	0.0961669	1.62403	0.378707	0.00081278	0.0126377
FBgn0265065	asRNA:CR44176	antisense RNA:CR44176	-1.49035	-0.147443	0.0876554	0.325932	1.08267	-0.147443	0.161416	0.548304	0.804419	-0.147443	0.285139	0.679981
FBgn0265081	asRNA:CR44192	antisense RNA:CR44192	0.216619	3.13375	0.744251	0.99998	0.25118	3.13375	0.699331	0.999879	0.518858	3.13375	0.339135	0.754953
FBgn0265611	asRNA:CR44429	antisense RNA:CR44429	-0.185331	0.345741	0.952313	0.99998	-1.62015	0.345741	0.000338754	0.00807845	-0.953533	0.345741	0.0240795	0.130023
FBgn0265705	asRNA:CR44512	antisense RNA:CR44512	1.23473	0.921363	0.0105488	0.0745315	0.342186	0.921363	0.557021	0.999879	0.274404	0.921363	0.646253	0.999961
FBgn0266042	asRNA:CR44807	antisense RNA:CR44807	-0.680858	-0.473119	0.223564	0.591804	-0.717179	-0.473119	0.199214	0.620454	-2.23679	-0.473119	0.000692048	0.0116275
FBgn0266167	asRNA:CR44873	antisense RNA:CR44873	-1.31297	0.66401	0.0116515	0.0795552	-0.0317293	0.66401	0.958551	0.999879	-0.156605	0.66401	0.796627	0.999961
FBgn0266197	asRNA:CR44892	antisense RNA:CR44892	-0.522655	0.539682	0.343177	0.758758	-0.887617	0.539682	0.0863038	0.362329	-0.691971	0.539682	0.190122	0.527552
FBgn0266212	asRNA:CR44907	antisense RNA:CR44907	-2.53087	1.53403	0.00924414	0.0674806	-3.10241	1.53403	0.00325736	0.0368412	-1.5804	1.53403	0.0712108	0.274432
FBgn0266322	asRNA:CR44987	antisense RNA:CR44987	-0.0586794	0.832834	0.929917	0.99998	-0.713137	0.832834	0.152971	0.52994	-0.395429	0.832834	0.495338	0.923239
FBgn0266619	asRNA:CR45126	antisense RNA:CR45126	-0.420524	1.65022	0.490887	0.912262	0.791252	1.65022	0.18356	0.589073	0.822979	1.65022	0.164417	0.482684
FBgn0266632	asRNA:CR45139	antisense RNA:CR45139	0.799559	2.25627	0.105073	0.368775	1.53004	2.25627	0.00187958	0.0249131	1.88433	2.25627	0.000294369	0.00681874
FBgn0266633	asRNA:CR45140	antisense RNA:CR45140	0.203261	3.8489	0.77088	0.99998	-0.179499	3.8489	0.799269	0.999879	0.0385155	3.8489	0.958961	0.999961
FBgn0266802	asRNA:CR45264	antisense RNA:CR45264	1.83622	0.00433097	0.000347933	0.00820113	1.56861	0.00433097	0.00154396	0.0216369	1.64379	0.00433097	0.000953549	0.0141407
FBgn0266819	asRNA:CR45281	antisense RNA:CR45281	-0.30306	-0.257089	0.807996	0.99998	1.11552	-0.257089	0.359462	0.860753	0.576216	-0.257089	0.630049	0.999961
FBgn0267160	asRNA:CR45600	antisense RNA:CR45600	0.390645	3.37479	0.535161	0.947405	0.472624	3.37479	0.410742	0.921908	0.831464	3.37479	0.0565409	0.235307
FBgn0267180	asRNA:CR45620	antisense RNA:CR45620	-0.0625469	-0.159709	0.928955	0.99998	0.75863	-0.159709	0.280439	0.753688	0.799479	-0.159709	0.247906	0.624915
FBgn0267661	asRNA:CR45999	antisense RNA:CR45999	0.0369414	0.390544	0.953639	0.99998	-0.421242	0.390544	0.455575	0.969318	0.64708	0.390544	0.210605	0.562628
FBgn0267803	asRNA:CR46128	antisense RNA:CR46128	0.104096	0.896538	0.876726	0.99998	0.613109	0.896538	0.233017	0.683831	0.686	0.896538	0.166178	0.486099
FBgn0267812	asRNA:CR46137	antisense RNA:CR46137	2.17942	0.715277	0.00405905	0.0394835	3.22487	0.715277	0.000176772	0.00528495	2.76527	0.715277	0.000615083	0.0106877
FBgn0267814	asRNA:CR46139	antisense RNA:CR46139	-0.397977	0.868105	0.558693	0.964304	-0.48447	0.868105	0.40821	0.919915	0.56241	0.868105	0.403579	0.830441
FBgn0004911	asRNA:Eig63F-2	antisense RNA:Ecdysone-induced gene 63F 2	0.086751	0.0422505	0.896139	0.99998	-1.04495	0.0422505	0.137997	0.502142	-0.0734385	0.0422505	0.911477	0.999961
FBgn0026565	Ass	Argininosuccinate synthase	1.28702	2.79058	0.0415723	0.197469	-0.0595162	2.79058	0.92493	0.999879	-0.49667	2.79058	0.426178	0.853785
FBgn0015905	ast	asteroid	-0.562226	1.80512	0.2866	0.6821	-0.701883	1.80512	0.108931	0.42711	-0.270202	1.80512	0.785662	0.999961
FBgn0015591	AstA	Allatostatin A	-2.1576	1.7757	0.152903	0.466393	-0.617591	1.7757	0.656729	0.999879	-1.53176	1.7757	0.286529	0.681501
FBgn0039595	AstA-R2	Allatostatin A receptor 2	-0.711363	2.28198	0.356765	0.774071	-0.905956	2.28198	0.248861	0.709433	-0.202068	2.28198	0.78951	0.999961
FBgn0032336	AstC	Allatostatin C	0.137526	4.22371	0.922949	0.99998	0.0811835	4.22371	0.954538	0.999879	0.263318	4.22371	0.853067	0.999961
FBgn0036789	AstC-R2	Allatostatin C receptor 2	0.237625	3.39373	0.714445	0.99998	-0.953805	3.39373	0.146107	0.519065	-0.0593189	3.39373	0.927367	0.999961
FBgn0020407	asun	asunder	0.26878	2.01187	0.739273	0.99998	-0.0436068	2.01187	0.965423	0.999879	0.46003	2.01187	0.445133	0.872456
FBgn0261823	Asx	Additional sex combs	-0.567293	4.07672	0.290143	0.685802	-0.0573261	4.07672	0.990718	0.999879	0.203785	4.07672	0.946345	0.999961
FBgn0031876	Atac1	Ada2a-containing complex component 1	0.184644	2.35952	0.834497	0.99998	0.885712	2.35952	0.0305359	0.174381	1.21994	2.35952	0.00164506	0.0204551
FBgn0032691	Atac2	Ada2a-containing complex component 2	-0.131126	1.79376	0.857646	0.99998	-0.169315	1.79376	0.812615	0.999879	-0.0635903	1.79376	0.932814	0.999961
FBgn0052343	Atac3	Ada2a-containing complex component 3	0.00801969	1.7998	0.994392	0.99998	-0.00993314	1.7998	0.992934	0.999879	0.249504	1.7998	0.780584	0.999961
FBgn0039946	ATbp	(A+T)-stretch binding protein	-0.373045	1.13995	0.565071	0.966835	0.125713	1.13995	0.883545	0.999879	0.689914	1.13995	0.138751	0.430811
FBgn0025720	Ate1	Arginyltransferase 1	-0.155813	3.93726	0.935507	0.99998	-0.0825408	3.93726	0.970661	0.999879	0.110755	3.93726	0.959028	0.999961
FBgn0020762	Atet	ABC transporter expressed in trachea	-0.340263	4.34781	0.560309	0.964732	0.248661	4.34781	0.679167	0.999879	0.166333	4.34781	0.786417	0.999961
FBgn0265193	Atf-2	Activating transcription factor-2	0.351352	1.87181	0.733212	0.99998	0.336998	1.87181	0.75558	0.999879	0.55281	1.87181	0.312508	0.720078
FBgn0028550	Atf3	Activating transcription factor 3	0.206985	6.69732	0.808299	0.99998	0.142087	6.69732	0.876685	0.999879	0.353672	6.69732	0.610942	0.999651
FBgn0033010	Atf6	Atf6	0.434435	6.34115	0.514374	0.928705	0.229732	6.34115	0.824247	0.999879	0.435634	6.34115	0.512228	0.935666
FBgn0260945	Atg1	Autophagy-related 1	-0.481933	4.86486	0.422511	0.853417	0.289685	4.86486	0.74182	0.999879	0.731402	4.86486	0.0901427	0.324211
FBgn0040780	Atg10	Autophagy-related 10	-0.388005	0.667739	0.512808	0.927113	-0.554281	0.667739	0.294891	0.771733	-0.563461	0.667739	0.283779	0.678031
FBgn0030960	Atg101	Autophagy-related 101	-0.589843	4.84805	0.241272	0.618934	0.362257	4.84805	0.714502	0.999879	0.524486	4.84805	0.37343	0.798929
FBgn0036255	Atg12	Autophagy-related 12	-0.293833	2.1196	0.674435	0.99998	0.398979	2.1196	0.5225	0.999879	0.359691	2.1196	0.583001	0.988675
FBgn0261108	Atg13	Autophagy-related 13	-1.49536	4.20269	0.000434713	0.0095219	-0.403566	4.20269	0.516683	0.999879	0.0402663	4.20269	0.962954	0.999961
FBgn0039636	Atg14	Autophagy-related 14	0.241916	3.46009	0.774216	0.99998	0.450389	3.46009	0.461083	0.974157	0.988013	3.46009	0.0119322	0.0798622
FBgn0039705	Atg16	Autophagy-related 16	0.0680372	3.96662	0.981249	0.99998	-0.125945	3.96662	0.960662	0.999879	0.0595618	3.96662	0.983846	0.999961
FBgn0037363	Atg17	Autophagy-related 17	-0.190735	5.98141	0.78975	0.99998	0.953351	5.98141	0.0292176	0.168988	0.67275	5.98141	0.168493	0.490227
FBgn0035850	Atg18a	Autophagy-related 18a	0.137449	5.32566	0.980364	0.99998	0.698079	5.32566	0.0651003	0.299941	1.03503	5.32566	0.000314399	0.00716161
FBgn0032935	Atg18b	Autophagy-related 18b	1.73413	5.11129	0.00275835	0.0307154	2.03549	5.11129	0.000759186	0.0134211	2.1631	5.11129	0.000451945	0.00883466
FBgn0044452	Atg2	Autophagy-related 2	-0.0373807	5.19112	0.984648	0.99998	0.560372	5.19112	0.294571	0.771733	0.626274	5.19112	0.185189	0.519295
FBgn0036813	Atg3	Autophagy-related 3	0.63465	6.1984	0.161615	0.485193	1.05961	6.1984	0.000722834	0.0130131	1.54478	6.1984	5.52755e-06	0.000701256
FBgn0031298	Atg4a	Autophagy-related 4a	0.644343	4.84769	0.144979	0.451366	0.562623	4.84769	0.298056	0.776856	0.95073	4.84769	0.00274717	0.029747
FBgn0038325	Atg4b	Autophagy-related 4b	1.94648	4.07529	0.00128722	0.0190668	1.84607	4.07529	0.00196575	0.0256588	1.68023	4.07529	0.00400383	0.0383952
FBgn0029943	Atg5	Autophagy-related 5	0.249785	3.78086	0.8852	0.99998	0.186388	3.78086	0.932449	0.999879	0.71999	3.78086	0.0671114	0.26467
FBgn0264325	Atg6	Autophagy-related 6	0.215314	3.68569	0.956054	0.99998	0.529499	3.68569	0.398879	0.909869	0.408895	3.68569	0.726557	0.999961
FBgn0034366	Atg7	Autophagy-related 7	0.119268	2.18542	0.897599	0.99998	0.172523	2.18542	0.844573	0.999879	0.480318	2.18542	0.408235	0.834637
FBgn0052672	Atg8a	Autophagy-related 8a	-0.776843	8.80768	0.0516669	0.230784	0.283845	8.80768	0.784628	0.999879	0.817235	8.80768	0.0345373	0.166176
FBgn0034110	Atg9	Autophagy-related 9	-0.455965	4.69665	0.450105	0.881271	0.69386	4.69665	0.131358	0.485325	0.73893	4.69665	0.0959139	0.338236
FBgn0032422	atilla	atilla	-0.71349	2.87826	0.111572	0.382345	0.31279	2.87826	0.688707	0.999879	-0.696019	2.87826	0.125826	0.403883
FBgn0039213	atl	atlastin	0.0552023	6.31339	0.99298	0.99998	0.0385301	6.31339	0.995218	0.999879	0.155639	6.31339	0.972853	0.999961
FBgn0010750	atms	antimeros	0.00693273	2.95092	0.994559	0.99998	-0.295582	2.95092	0.69952	0.999879	-0.256061	2.95092	0.753906	0.999961
FBgn0052446	Atox1	Antioxidant 1 copper chaperone	0.675749	6.60782	0.132966	0.429198	0.135703	6.60782	0.917477	0.999879	0.357521	6.60782	0.659063	0.999961
FBgn0037671	ATP6AP2	ATPase H+ transporting accessory protein 2	1.01782	9.07781	0.0112016	0.0775909	-0.0118006	9.07781	0.990088	0.999879	0.137723	9.07781	0.877455	0.999961
FBgn0030343	ATP7	ATP7	-0.00352157	5.33808	0.997296	0.99998	-1.08677	5.33808	0.00511428	0.0495893	-0.495895	5.33808	0.386924	0.814044
FBgn0259221	ATP8A	ATPase 8A	-0.145133	4.92026	0.818299	0.99998	0.228689	4.92026	0.710659	0.999879	0.276618	4.92026	0.647941	0.999961
FBgn0037989	ATP8B	ATPase 8B	-0.40121	3.12997	0.553046	0.959482	-0.780905	3.12997	0.065336	0.30027	-0.782547	3.12997	0.0639989	0.25688
FBgn0002921	Atpalpha	Na pump alpha subunit	1.24997	8.7375	0.00457468	0.0428586	0.645571	8.7375	0.198219	0.619016	0.187079	8.7375	0.785487	0.999961
FBgn0020236	ATPCL	ATP citrate lyase	0.733671	6.78146	0.0919854	0.335739	0.925979	6.78146	0.0173214	0.11637	-0.369093	6.78146	0.612062	0.999961
FBgn0019644	ATPsynB	ATP synthase, subunit B	1.1234	9.00768	0.000974779	0.0159236	0.733191	9.00768	0.073107	0.324867	0.0238462	9.00768	0.990008	0.999961
FBgn0010217	ATPsynbeta	ATP synthase, beta subunit	1.51211	10.8977	5.60712e-05	0.0032797	0.825889	10.8977	0.0344593	0.189506	-0.157884	10.8977	0.902819	0.999961
FBgn0039830	ATPsynC	ATP synthase, subunit C	1.44225	11.4679	0.000177068	0.00544707	0.828511	11.4679	0.0410743	0.213021	-0.086721	11.4679	0.940579	0.999961
FBgn0016119	ATPsynCF6	ATP synthase, coupling factor 6	1.15223	8.84157	0.00639154	0.0533635	1.20735	8.84157	0.00429062	0.0442952	0.12318	8.84157	0.872106	0.999961
FBgn0016120	ATPsynD	ATP synthase, subunit D	1.1627	8.90935	0.00344538	0.0355556	1.05558	8.90935	0.00837968	0.0693927	0.208284	8.90935	0.800333	0.999961
FBgn0028342	ATPsyndelta	ATP synthase, delta subunit	1.23561	8.73812	0.00177585	0.0232174	1.13662	8.73812	0.00399857	0.0422431	-0.00867926	8.73812	0.992799	0.999961
FBgn0038224	ATPsynE	ATP synthase, subunit E	1.00536	8.84534	0.0110177	0.076709	0.822745	8.84534	0.0512673	0.252977	0.215996	8.84534	0.801824	0.999961
FBgn0035032	ATPsynF	ATP synthase, subunit F	1.32091	8.48442	0.000651925	0.0122983	1.02468	8.48442	0.00833535	0.0690959	0.196204	8.48442	0.831237	0.999961
FBgn0010612	ATPsynG	ATP synthase, subunit G	1.18878	8.97063	0.000553822	0.0111477	0.750914	8.97063	0.0635053	0.294595	0.208624	8.97063	0.875573	0.999961
FBgn0020235	ATPsyngamma	ATP synthase, gamma subunit	1.30539	9.43144	0.00106238	0.0167752	1.17583	9.43144	0.00296267	0.0347266	0.213117	9.43144	0.79691	0.999961
FBgn0016691	ATPsynO	ATP synthase, oligomycin sensitivity conferring protein	1.33564	8.62025	0.000401203	0.00893858	0.843537	8.62025	0.0360825	0.195132	0.0436087	8.62025	0.97079	0.999961
FBgn0012042	AttA	Attacin-A	2.78017	1.81303	0.0104706	0.0743638	2.93589	1.81303	0.00776278	0.0660323	1.32225	1.81303	0.178222	0.506505
FBgn0041581	AttB	Attacin-B	3.72832	3.06014	8.27324e-05	0.00375169	4.02984	3.06014	4.40503e-05	0.00238812	2.07755	3.06014	0.00675406	0.0548691
FBgn0038530	AttD	Attacin-D	3.64881	6.63676	8.62158e-05	0.00387352	4.0533	6.63676	3.80445e-05	0.00216348	5.05413	6.63676	7.00792e-06	0.00078733
FBgn0041188	Atx2	Ataxin-2	-0.202598	6.56801	0.760019	0.99998	0.703947	6.56801	0.152263	0.52892	0.585945	6.56801	0.261569	0.645351
FBgn0031420	Atxn7	Ataxin 7	0.00392739	3.56608	0.99629	0.99998	-0.133586	3.56608	0.867852	0.999879	0.818503	3.56608	0.063354	0.254993
FBgn0037218	aux	auxilin	0.282823	5.03103	0.761793	0.99998	-0.426141	5.03103	0.530442	0.999879	0.0618179	5.03103	0.963251	0.999961
FBgn0050476	ave	aveugle	-0.0498198	2.36097	0.957785	0.99998	0.439	2.36097	0.471954	0.985	0.769342	2.36097	0.0791575	0.294065
FBgn0030410	Aven	Apoptosis and caspase activation inhibitor	1.10041	1.29225	0.00286489	0.0315255	0.693295	1.29225	0.121917	0.463021	0.737605	1.29225	0.0855235	0.311228
FBgn0000150	awd	abnormal wing discs	1.30197	9.43545	0.00223559	0.0270936	1.18866	9.43545	0.00495355	0.0484745	0.256222	9.43545	0.712215	0.999961
FBgn0035708	axed	axundead	-0.443493	3.31614	0.574312	0.970886	-0.327218	3.31614	0.796705	0.999879	-0.186392	3.31614	0.935525	0.999961
FBgn0026597	Axn	Axin	0.037277	3.63397	0.955431	0.99998	-0.373579	3.63397	0.524652	0.999879	0.240028	3.63397	0.703182	0.999961
FBgn0262870	axo	axotactin	-0.286719	3.02471	0.857449	0.99998	-1.19211	3.02471	0.470004	0.981528	-0.687748	3.02471	0.668753	0.999961
FBgn0000152	Axs	Abnormal X segregation	0.0906493	-0.0876332	0.880896	0.99998	-0.372544	-0.0876332	0.530203	0.999879	-1.46155	-0.0876332	0.0163497	0.0990885
FBgn0261647	Axud1	AXIN1 up-regulated 1	-0.0793581	4.26979	0.967307	0.99998	0.396273	4.26979	0.628915	0.999879	0.657739	4.26979	0.142212	0.438221
FBgn0025185	az2	az2	0.0132455	0.712295	0.986839	0.99998	-0.271162	0.712295	0.689928	0.999879	0.36469	0.712295	0.565173	0.974345
FBgn0000153	b	black	-0.370629	0.104966	0.556153	0.962673	-0.249215	0.104966	0.693771	0.999879	-1.28983	0.104966	0.0488972	0.211957
FBgn0023407	B4	B4	-0.372369	3.95481	0.570618	0.968514	-0.16032	3.95481	0.848991	0.999879	0.529199	3.95481	0.330549	0.744811
FBgn0004587	B52	B52	0.0510221	6.72837	0.988515	0.99998	0.0714585	6.72837	0.983409	0.999879	0.320427	6.72837	0.816261	0.999961
FBgn0004870	bab1	bric a brac 1	0.294012	1.27183	0.676877	0.99998	0.445864	1.27183	0.450699	0.96704	-0.0768565	1.27183	0.927739	0.999961
FBgn0025525	bab2	bric a brac 2	-0.688965	3.94374	0.181328	0.516679	-0.630314	3.94374	0.230186	0.678461	-0.984957	3.94374	0.0429034	0.193233
FBgn0011300	babo	baboon	-0.186529	5.93064	0.956729	0.99998	-0.226344	5.93064	0.936154	0.999879	0.110605	5.93064	0.980996	0.999961
FBgn0034724	babos	babos	-0.400561	1.66323	0.519879	0.934082	-0.00926122	1.66323	0.991442	0.999879	0.1417	1.66323	0.864942	0.999961
FBgn0031453	Bacc	Bacchus	0.476144	8.87733	0.391914	0.81803	1.15991	8.87733	0.0153666	0.106484	0.683769	8.87733	0.182842	0.515024
FBgn0032049	Bace	beta-site APP-cleaving enzyme	-2.56059	8.58202	0.000627949	0.0120205	-0.294752	8.58202	0.640167	0.999879	1.18508	8.58202	0.0613816	0.249578
FBgn0031977	baf	barrier to autointegration factor	-0.211209	5.42618	0.801161	0.99998	0.405027	5.42618	0.52823	0.999879	0.759243	5.42618	0.0856754	0.311449
FBgn0045866	bai	baiser	1.16217	6.24924	9.7163e-05	0.00412849	0.625866	6.24924	0.168957	0.560638	0.43799	6.24924	0.624486	0.999961
FBgn0260960	Baldspot	baldspot	0.767977	8.69522	0.106979	0.372891	1.72338	8.69522	0.000344281	0.00816238	1.65883	8.69522	0.000498299	0.00944562
FBgn0027889	ball	ballchen	-0.452539	1.37708	0.429753	0.860412	-0.746277	1.37708	0.113089	0.43897	-0.493466	1.37708	0.373379	0.798929
FBgn0030093	Bap111	Brahma associated protein 111kD	0.0976275	4.10914	0.979396	0.99998	0.405084	4.10914	0.682609	0.999879	0.596431	4.10914	0.226216	0.591317
FBgn0042085	Bap170	Brahma associated protein 170kD	-0.0782285	3.04945	0.973538	0.99998	0.01715	3.04945	0.99452	0.999879	0.0306913	3.04945	0.990257	0.999961
FBgn0025716	Bap55	Brahma associated protein 55kD	0.250614	3.03802	0.887514	0.99998	0.0899669	3.03802	0.975943	0.999879	0.127617	3.03802	0.963271	0.999961
FBgn0025463	Bap60	Brahma associated protein 60kD	-0.0538961	4.41961	0.994577	0.99998	0.124633	4.41961	0.984511	0.999879	0.460991	4.41961	0.600527	0.994397
FBgn0037081	barc	barricade	0.344976	3.47243	0.597336	0.984703	-0.314075	3.47243	0.64016	0.999879	-0.0462839	3.47243	0.955059	0.999961
FBgn0031571	bark	bark beetle	0.976837	6.67244	0.0245562	0.137339	0.277226	6.67244	0.679972	0.999879	0.131706	6.67244	0.859461	0.999961
FBgn0014127	barr	barren	-0.80796	1.77186	0.053855	0.236447	-0.113341	1.77186	0.913181	0.999879	0.150318	1.77186	0.88271	0.999961
FBgn0000163	baz	bazooka	0.256708	5.65278	0.89248	0.99998	0.536209	5.65278	0.359539	0.860753	0.290753	5.65278	0.85787	0.999961
FBgn0033844	bbc	bb in a boxcar	-0.20223	6.0438	0.943229	0.99998	-0.836274	6.0438	0.0115199	0.0873067	-0.747201	6.0438	0.040286	0.18511
FBgn0087007	bbg	big bang	0.219055	8.30281	0.823424	0.99998	0.589359	8.30281	0.245633	0.704222	0.65487	8.30281	0.162077	0.478892
FBgn0040239	bc10	bc10	-0.161218	5.30765	0.950939	0.99998	-0.281352	5.30765	0.861141	0.999879	0.395013	5.30765	0.685779	0.999961
FBgn0039558	BCAS2	BCAS2	0.168354	2.9543	0.851956	0.99998	0.240374	2.9543	0.770128	0.999879	0.305262	2.9543	0.685566	0.999961
FBgn0043362	bchs	blue cheese	1.50625	4.70148	0.00116987	0.0178153	1.86225	4.70148	0.000170765	0.00512421	1.33714	4.70148	0.00306667	0.0320955
FBgn0026149	BCL7-like	BCL7-like	-0.147376	2.67196	0.87971	0.99998	-0.193281	2.67196	0.833073	0.999879	0.316548	2.67196	0.680251	0.999961
FBgn0013432	bcn92	bcn92	0.246954	3.08618	0.726001	0.99998	-0.716694	3.08618	0.130291	0.4827	-0.48537	3.08618	0.387101	0.814044
FBgn0038857	Bdbt	Bride of doubletime	0.367703	2.57248	0.636736	0.99998	0.217665	2.57248	0.840735	0.999879	0.345564	2.57248	0.674037	0.999961
FBgn0034049	bdg	bedraggled	-0.471652	2.98044	0.460523	0.891872	0.306467	2.98044	0.756324	0.999879	0.313406	2.98044	0.747585	0.999961
FBgn0028482	bdl	borderless	-0.861027	1.77417	0.100176	0.357137	-0.582023	1.77417	0.289164	0.767129	-1.3211	1.77417	0.0119984	0.0799386
FBgn0032512	Bdp1	B double prime 1	-1.90987	2.75553	0.000138331	0.00477851	-2.25134	2.75553	2.8221e-05	0.00179292	-1.73094	2.75553	0.0003493	0.00755455
FBgn0052594	be	ben	-0.0952454	4.82857	0.907521	0.99998	0.137573	4.82857	0.863565	0.999879	0.508111	4.82857	0.358068	0.780645
FBgn0015602	BEAF-32	Boundary element-associated factor of 32kD	-0.0551849	3.41747	0.990576	0.99998	-0.287837	3.41747	0.877584	0.999879	-0.101914	3.41747	0.980863	0.999961
FBgn0037660	beag	beag	0.346848	2.31997	0.622549	0.99998	0.344124	2.31997	0.62629	0.999879	0.550829	2.31997	0.300421	0.701212
FBgn0032629	beat-IIIc	beaten path IIIc	-0.778625	1.52959	0.11633	0.39188	-0.197755	1.52959	0.752243	0.999879	-0.729889	1.52959	0.145547	0.445629
FBgn0036691	beg	bad egg	0.877229	2.59064	0.0241748	0.135486	0.189507	2.59064	0.858554	0.999879	0.121481	2.59064	0.918579	0.999961
FBgn0263231	bel	belle	0.274849	6.8024	0.813502	0.99998	-0.0698171	6.8024	0.97012	0.999879	0.27384	6.8024	0.814768	0.999961
FBgn0025109	Bem46	Bem46	1.06018	2.88139	0.00240415	0.0283895	0.23825	2.88139	0.838126	0.999879	0.432279	2.88139	0.539378	0.958897
FBgn0000173	ben	bendless	0.145629	8.39343	0.833986	0.99998	0.624385	8.39343	0.219807	0.661394	0.839166	8.39343	0.0700166	0.271648
FBgn0040238	Best1	Bestrophin 1	1.80345	5.0397	0.00125326	0.0187558	0.800831	5.0397	0.127074	0.474683	0.454333	5.0397	0.421861	0.849363
FBgn0035696	Best2	Bestrophin 2	-1.31373	0.410248	0.118686	0.39692	0.294092	0.410248	0.704615	0.999879	-1.56363	0.410248	0.0663036	0.262375
FBgn0260857	Bet1	Blocked early in transport 1	0.543962	4.67596	0.324369	0.734345	0.0931604	4.67596	0.957074	0.999879	-0.0479927	4.67596	0.979	0.999961
FBgn0260859	Bet3	Blocked early in transport 3	0.186995	1.94637	0.849908	0.99998	0.152322	1.94637	0.882384	0.999879	0.700574	1.94637	0.117809	0.388967
FBgn0260860	Bet5	Blocked early in transport 5	0.405023	3.41927	0.558808	0.964304	0.74188	3.41927	0.0831116	0.35497	0.650261	3.41927	0.165614	0.484715
FBgn0033315	beta3GalTII	beta-1,3-Galactosyltransferase II	-0.815093	1.30297	0.110245	0.380174	-0.470168	1.30297	0.399517	0.910798	-0.130925	1.30297	0.832037	0.999961
FBgn0027538	beta4GalNAcTA	beta1,4-N-acetylgalactosaminyltransferase A	0.531665	5.26211	0.34609	0.762334	-1.11655	5.26211	0.0012845	0.0190961	-0.573143	5.26211	0.270661	0.658788
FBgn0039258	beta4GalT7	beta-4-galactosyltransferase 7	0.44194	2.41902	0.595023	0.983281	0.141008	2.41902	0.964068	0.999879	-0.0756091	2.41902	0.983984	0.999961
FBgn0008635	betaCOP	Coat Protein (coatomer) beta	0.732372	6.18486	0.0401265	0.192325	0.156871	6.18486	0.975117	0.999879	-0.43912	6.18486	0.648995	0.999961
FBgn0025724	beta'COP	Coat Protein (coatomer) beta'	0.64075	6.36361	0.148993	0.459203	-0.221668	6.36361	0.924438	0.999879	-0.660081	6.36361	0.121753	0.395455
FBgn0015000	betaggt-I	beta subunit of type I geranylgeranyl transferase	0.708674	5.32605	0.167958	0.495457	0.374747	5.32605	0.517602	0.999879	0.763374	5.32605	0.131863	0.417045
FBgn0028970	betaggt-II	beta subunit of type II geranylgeranyl transferase	1.00842	4.55664	0.00835114	0.062881	0.651749	4.55664	0.167589	0.558539	1.22312	4.55664	0.00116022	0.0163496
FBgn0270927	betaGlu	beta glucuronidase	0.575035	3.27508	0.266392	0.654076	-0.193371	3.27508	0.831111	0.999879	-0.0666639	3.27508	0.948527	0.999961
FBgn0037215	beta-Man	beta-Mannosidase	0.491444	5.4671	0.413128	0.843051	-0.0108484	5.4671	0.993927	0.999879	0.329525	5.4671	0.700574	0.999961
FBgn0039175	beta-PheRS	Phenylalanyl-tRNA synthetase, beta-subunit	1.21803	4.35756	9.91785e-05	0.00412849	0.419433	4.35756	0.634134	0.999879	-0.157331	4.35756	0.952742	0.999961
FBgn0250788	beta-Spec	beta Spectrin	0.686054	8.09773	0.139683	0.441985	0.120823	8.09773	0.898136	0.999879	0.064974	8.09773	0.94711	0.999961
FBgn0010357	betaTry	betaTrypsin	-0.765038	12.7445	0.132419	0.428165	-0.978066	12.7445	0.0465581	0.234136	-1.75736	12.7445	0.000893939	0.0135585
FBgn0284243	betaTub56D	beta-Tubulin at 56D	1.56473	10.246	9.98853e-05	0.00412849	1.32282	10.246	0.00053496	0.0109856	1.29143	10.246	0.000689674	0.0116117
FBgn0003888	betaTub60D	beta-Tubulin at 60D	-0.0348649	4.36328	0.955111	0.99998	2.09663	4.36328	0.000216675	0.00610163	2.62707	4.36328	2.57016e-05	0.00150364
FBgn0003890	betaTub97EF	beta-Tubulin at 97EF	0.889403	7.30223	0.0111889	0.0775909	0.141741	7.30223	0.941857	0.999879	-0.325145	7.30223	0.765059	0.999961
FBgn0047334	BG642312	BG642312	-0.688602	2.49743	0.203506	0.556647	0.156643	2.49743	0.794545	0.999879	1.50893	2.49743	0.00489487	0.0444043
FBgn0013753	Bgb	Big brother	-0.519778	0.528717	0.360002	0.777567	0.060966	0.528717	0.97918	0.999879	0.283161	0.528717	0.86184	0.999961
FBgn0027348	bgm	bubblegum	0.855203	9.20121	0.128955	0.420643	2.05872	9.20121	0.00111575	0.0173486	1.74483	9.20121	0.00393782	0.0379861
FBgn0261111	BHD	Birt-Hogg-Dube	0.0253798	1.83871	0.981933	0.99998	-0.0134997	1.83871	0.990303	0.999879	0.317	1.83871	0.687885	0.999961
FBgn0035871	BI-1	Bax Inhibitor-1	-0.137378	6.41003	0.927931	0.99998	-0.544767	6.41003	0.321399	0.810676	-0.740623	6.41003	0.0713052	0.274552
FBgn0000180	bib	big brain	-1.64898	-0.0162965	0.00113226	0.0175363	-0.817849	-0.0162965	0.0906805	0.37476	0.47493	-0.0162965	0.44032	0.86832
FBgn0000181	bic	bicaudal	0.302758	8.44361	0.725951	0.99998	0.0529149	8.44361	0.966725	0.999879	-0.10543	8.44361	0.930805	0.999961
FBgn0000183	BicD	Bicaudal D	0.608347	6.20296	0.204356	0.55822	-0.454522	6.20296	0.56187	0.999879	-0.22404	6.20296	0.919829	0.999961
FBgn0014133	bif	bifocal	0.748028	7.96808	0.0606617	0.255596	0.481677	7.96808	0.455461	0.969318	1.01128	7.96808	0.00303164	0.0319051
FBgn0039509	bigmax	bigmax	-0.65148	3.05666	0.230979	0.602218	0.167515	3.05666	0.780604	0.999879	-0.226792	3.05666	0.703458	0.999961
FBgn0045759	bin	biniou	-0.133465	0.446895	0.835311	0.99998	0.11802	0.446895	0.854893	0.999879	0.0840665	0.446895	0.895406	0.999961
FBgn0024491	Bin1	Bicoid interacting protein 1	0.217633	2.35058	0.778507	0.99998	0.142961	2.35058	0.862204	0.999879	0.183004	2.35058	0.819774	0.999961
FBgn0263144	bin3	bicoid-interacting protein 3	0.2086	5.45476	0.817816	0.99998	0.379158	5.45476	0.582268	0.999879	0.787041	5.45476	0.06454	0.258797
FBgn0026263	bip1	bip1	-1.28952	0.401549	0.00610289	0.051482	0.557827	0.401549	0.291128	0.769153	0.586831	0.401549	0.258272	0.640912
FBgn0026262	bip2	bip2	-0.317305	6.42401	0.590716	0.980341	0.774568	6.42401	0.128341	0.477869	0.663587	6.42401	0.205251	0.55405
FBgn0010520	Bka	Bekka	-1.32475	2.23194	0.00280566	0.0310986	-2.10175	2.23194	4.55377e-05	0.00243627	-1.38841	2.23194	0.00185489	0.0222149
FBgn0002906	Blm	Bloom syndrome helicase	-0.731271	0.32027	0.170232	0.498857	-1.42205	0.32027	0.00866052	0.0712106	-1.10348	0.32027	0.0334394	0.163419
FBgn0050077	Blos1	Biogenesis of lysosome-related organelles complex 1, subunit 1	1.03204	2.91252	0.00243491	0.0285487	0.788291	2.91252	0.0404152	0.210616	1.12843	2.91252	0.000796885	0.0125102
FBgn0036118	Blos2	Biogenesis of lysosome-related organelles complex 1, subunit 2	0.123801	1.98152	0.938482	0.99998	0.249968	1.98152	0.833592	0.999879	0.401668	1.98152	0.60658	0.997066
FBgn0085284	Blos3	Biogenesis of lysosome-related organelles complex 1, subunit 3	0.0635369	1.76445	0.943869	0.99998	0.39957	1.76445	0.529362	0.999879	0.677577	1.76445	0.150016	0.453843
FBgn0036105	Blos4	Biogenesis of lysosome-related organelles complex 1, subunit 4	0.136062	2.09046	0.887265	0.99998	0.233937	2.09046	0.783185	0.999879	0.752718	2.09046	0.0846162	0.309258
FBgn0027660	blot	bloated tubules	0.345188	2.19946	0.561317	0.964835	0.378452	2.19946	0.516947	0.999879	-0.205739	2.19946	0.744964	0.999961
FBgn0038387	blp	black pearl	0.611222	3.84425	0.213198	0.573294	-0.380548	3.84425	0.608934	0.999879	-0.74968	3.84425	0.075122	0.283345
FBgn0011211	blw	bellwether	1.71624	10.9231	1.15771e-05	0.00154336	1.2505	10.9231	0.000398308	0.00883612	0.161779	10.9231	0.904241	0.999961
FBgn0085385	bma	black match	-0.330631	0.0351119	0.570132	0.968514	-0.0693955	0.0351119	0.907479	0.999879	0.193865	0.0351119	0.744386	0.999961
FBgn0036199	Bmcp	bmcp	0.22083	4.73408	0.71787	0.99998	0.231795	4.73408	0.703554	0.999879	1.23414	4.73408	0.0113124	0.0768527
FBgn0036449	bmm	brummer	-1.38013	4.81839	0.00184033	0.0236797	-1.52771	4.81839	0.000794624	0.0138667	1.03697	4.81839	0.01773	0.104935
FBgn0001090	bnb	bangles and beads	-2.65094	1.10986	0.0269685	0.146199	0.618763	1.10986	0.531816	0.999879	-2.17975	1.10986	0.0522286	0.221556
FBgn0014135	bnl	branchless	-2.03743	4.79838	0.00526584	0.0471606	-1.33119	4.79838	0.0504305	0.249757	-0.620938	4.79838	0.34115	0.75778
FBgn0004132	boca	boca	0.473177	3.93824	0.496486	0.914474	0.217207	3.93824	0.905901	0.999879	0.130476	3.93824	0.957275	0.999961
FBgn0037719	bocks	bocksbeutel	-0.35855	4.44781	0.536942	0.949013	-0.170105	4.44781	0.781278	0.999879	0.194118	4.44781	0.750245	0.999961
FBgn0039560	BOD1	Biorientation Defective 1	-0.06555	3.61687	0.981434	0.99998	-0.159281	3.61687	0.943824	0.999879	0.0235751	3.61687	0.993643	0.999961
FBgn0040388	boi	brother of ihog	-0.550823	1.50433	0.298403	0.697107	-0.210948	1.50433	0.787443	0.999879	0.00910893	1.50433	0.991913	0.999961
FBgn0011206	bol	boule	-0.262329	3.47809	0.72979	0.99998	-0.438153	3.47809	0.468797	0.981024	-0.464278	3.47809	0.428585	0.855093
FBgn0023097	bon	bonus	-0.217887	2.69543	0.714921	0.99998	-0.218056	2.69543	0.714722	0.999879	0.193484	2.69543	0.746302	0.999961
FBgn0260942	bond	james bond	0.633388	2.50768	0.205794	0.560831	-0.223391	2.50768	0.746342	0.999879	-1.52309	2.50768	0.000759555	0.0123287
FBgn0026261	bonsai	bonsai	1.36359	4.08423	1.81334e-05	0.00193917	0.320961	4.08423	0.819589	0.999879	-0.738317	4.08423	0.0502741	0.215855
FBgn0030346	BORCS5	BLOC-1 related complex subunit 5	-0.407559	2.65682	0.588282	0.979106	-0.147459	2.65682	0.920417	0.999879	0.117598	2.65682	0.94104	0.999961
FBgn0035140	BORCS6	BLOC-1 related complex subunit 6	0.0285594	2.13575	0.97958	0.99998	-0.12909	2.13575	0.90019	0.999879	0.653219	2.13575	0.165593	0.484715
FBgn0027535	botv	brother of tout-velu	0.084492	4.03738	0.945073	0.99998	-0.564139	4.03738	0.283233	0.757335	-0.137618	4.03738	0.905257	0.999961
FBgn0261284	bou	boudin	0.285377	1.19449	0.636629	0.99998	0.557193	1.19449	0.297559	0.77581	-0.386752	1.19449	0.502196	0.929557
FBgn0004893	bowl	brother of odd with entrails limited	-0.436218	4.7235	0.455843	0.887246	-0.17192	4.7235	0.814467	0.999879	-0.0996542	4.7235	0.895972	0.999961
FBgn0283451	br	broad	-0.851508	5.90368	0.0782544	0.302187	-1.31471	5.90368	0.00553465	0.0520669	0.614847	5.90368	0.238458	0.611522
FBgn0033155	Br140	Bromodomain-containing protein, 140kD	-0.174764	2.90533	0.930408	0.99998	-0.362941	2.90533	0.716981	0.999879	0.0644588	2.90533	0.980328	0.999961
FBgn0010300	brat	brain tumor	0.390165	5.3946	0.59183	0.980404	1.305	5.3946	0.000380947	0.00857918	1.18502	5.3946	0.00112332	0.0161108
FBgn0050169	Brca2	BRCA2, DNA repair associated	-0.605283	2.30464	0.225277	0.594275	-0.427883	2.30464	0.500104	0.999879	0.0156407	2.30464	0.988407	0.999961
FBgn0039654	Brd8	Bromodomain containing 8	0.437314	1.75742	0.48987	0.912262	0.177726	1.75742	0.854526	0.999879	0.257907	1.75742	0.766142	0.999961
FBgn0086694	Bre1	Bre1	-0.260189	3.65222	0.708	0.99998	-0.0802411	3.65222	0.918371	0.999879	0.0699799	3.65222	0.929303	0.999961
FBgn0038499	Brf	Brf RNA polymerase III subunit	0.383103	2.8289	0.525969	0.93988	0.0962843	2.8289	0.894491	0.999879	0.5256	2.8289	0.330876	0.745135
FBgn0024250	brk	brinker	0.886602	3.69219	0.0553053	0.241222	-0.10119	3.69219	0.882352	0.999879	0.936891	3.69219	0.0405103	0.185594
FBgn0000212	brm	brahma	0.142015	4.67887	0.850875	0.99998	-0.319922	4.67887	0.625083	0.999879	0.280722	4.67887	0.679716	0.999961
FBgn0030434	Brms1	BRMS1 transcriptional repressor	0.341405	2.87123	0.761878	0.99998	0.550758	2.87123	0.319209	0.806903	0.569864	2.87123	0.279493	0.672834
FBgn0000221	brn	brainiac	-0.237648	2.18805	0.710732	0.99998	-0.305419	2.18805	0.619947	0.999879	0.142235	2.18805	0.832524	0.999961
FBgn0259246	brp	bruchpilot	-1.61856	0.878849	0.0019796	0.0248045	-1.80404	0.878849	0.000849467	0.0144497	-1.83261	0.878849	0.000671291	0.0113965
FBgn0262475	bru2	bruno 2	-0.100687	6.00381	0.934572	0.99998	-0.0697179	6.00381	0.955892	0.999879	0.22841	6.00381	0.820763	0.999961
FBgn0264001	bru3	bruno 3	-1.41751	5.98757	0.022307	0.127299	-0.952919	5.98757	0.110683	0.432311	-0.928133	5.98757	0.119957	0.392991
FBgn0266717	Bruce	BIR repeat containing ubiquitin-conjugating enzyme	-0.0317582	6.44561	0.995919	0.99998	-0.00768651	6.44561	0.999027	0.999879	-0.0890277	6.44561	0.987268	0.999961
FBgn0261787	brun	brunelleschi	0.526128	4.39974	0.331301	0.744999	-0.124465	4.39974	0.869745	0.999879	0.206931	4.39974	0.774331	0.999961
FBgn0011785	BRWD3	BRWD3	-0.0197722	3.96479	0.978676	0.99998	-0.0725755	3.96479	0.92112	0.999879	0.221132	3.96479	0.746636	0.999961
FBgn0032130	brwl	brickwall	-0.246159	3.53521	0.840066	0.99998	0.269978	3.53521	0.813744	0.999879	0.353471	3.53521	0.694726	0.999961
FBgn0004101	bs	blistered	0.00308252	3.45092	0.999006	0.99998	-0.0235099	3.45092	0.992308	0.999879	0.365887	3.45092	0.706054	0.999961
FBgn0284256	bsf	bicoid stability factor	0.840782	4.88298	0.0589304	0.251033	-0.652417	4.88298	0.184567	0.590664	-1.16686	4.88298	0.00562968	0.0487027
FBgn0261822	Bsg	Basigin	0.0931757	9.79243	0.903511	0.99998	0.232163	9.79243	0.742002	0.999879	0.132938	9.79243	0.860159	0.999961
FBgn0000228	Bsg25D	Blastoderm-specific gene 25D	0.0134886	4.27079	0.993345	0.99998	0.165823	4.27079	0.902458	0.999879	0.689202	4.27079	0.115475	0.383754
FBgn0000229	bsk	basket	0.158819	5.4106	0.962242	0.99998	0.137844	5.4106	0.969615	0.999879	0.23834	5.4106	0.919624	0.999961
FBgn0005666	bt	bent	0.282318	8.67939	0.639686	0.99998	1.26347	8.67939	0.00884765	0.0722529	-0.00687366	8.67939	0.991444	0.999961
FBgn0030228	BTBD9	BTB (POZ) domain containing 9	-0.398781	3.08775	0.64034	0.99998	0.210004	3.08775	0.899587	0.999879	0.188528	3.08775	0.916517	0.999961
FBgn0263108	BtbVII	BTB-protein-VII	0.00850471	5.25284	0.999378	0.99998	0.316393	5.25284	0.898239	0.999879	0.439977	5.25284	0.67617	0.999961
FBgn0003502	Btk29A	Btk family kinase at 29A	-0.041739	2.50443	0.945501	0.99998	0.154621	2.50443	0.798188	0.999879	-0.173464	2.50443	0.773559	0.999961
FBgn0285896	btl	breathless	0.330556	1.37722	0.606376	0.990966	0.149228	1.37722	0.838934	0.999879	-0.509512	1.37722	0.351241	0.77019
FBgn0266756	btsz	bitesize	0.33115	5.67436	0.743031	0.99998	-0.439791	5.67436	0.542949	0.999879	0.149797	5.67436	0.930759	0.999961
FBgn0045862	btz	barentsz	0.559756	3.64393	0.294269	0.691417	0.26844	3.64393	0.811562	0.999879	0.307457	3.64393	0.761365	0.999961
FBgn0031696	Bub1	Bub1 kinase	-0.100802	3.7353	0.95522	0.99998	-0.200416	3.7353	0.889331	0.999879	0.147311	3.7353	0.929163	0.999961
FBgn0025457	Bub3	Bub3	0.324988	2.37169	0.666106	0.99998	-0.156181	2.37169	0.870079	0.999879	-0.00372492	2.37169	0.997204	0.999961
FBgn0263855	BubR1	Bub1-related kinase	-1.12196	-0.0322759	0.0815607	0.310366	-0.570621	-0.0322759	0.362553	0.865613	-0.960693	-0.0322759	0.126571	0.404885
FBgn0040491	Buffy	buffy	-0.42404	1.00413	0.460817	0.892017	-0.586043	1.00413	0.261058	0.72703	-0.508644	1.00413	0.350616	0.769142
FBgn0034050	bug	bunker gear	0.158121	2.33604	0.941093	0.99998	0.250659	2.33604	0.872369	0.999879	0.206819	2.33604	0.911015	0.999961
FBgn0032248	Bug22	Basal body up regulated gene 22	0.195784	2.11949	0.893793	0.99998	-0.0649148	2.11949	0.972028	0.999879	0.0153734	2.11949	0.993744	0.999961
FBgn0032600	BuGZ	Bub3 interacting GLEBS and Zinc finger domain protein	-0.189912	5.31819	0.954013	0.99998	-0.0599046	5.31819	0.990583	0.999879	0.229702	5.31819	0.932726	0.999961
FBgn0259176	bun	bunched	0.450821	9.03964	0.423142	0.854056	0.989949	9.03964	0.0367356	0.197575	0.861454	9.03964	0.0748527	0.282854
FBgn0000239	bur	burgundy	-0.0788721	5.02237	0.929459	0.99998	-0.194207	5.02237	0.811539	0.999879	0.216812	5.02237	0.785525	0.999961
FBgn0038901	Burs	Bursicon	1.94433	3.0906	0.000981748	0.0159353	1.5307	3.0906	0.00615007	0.0558797	1.021	3.0906	0.0559677	0.233519
FBgn0031150	bves	bves	-0.510353	3.96426	0.355329	0.773224	-1.22533	3.96426	0.00293584	0.0346004	-0.658981	3.96426	0.173639	0.500515
FBgn0045064	bwa	brain washing	-0.776302	5.33208	0.259373	0.644265	-2.08514	5.33208	0.00679266	0.0605028	-0.075184	5.33208	0.912458	0.999961
FBgn0265598	Bx	Beadex	-0.61108	1.67094	0.298491	0.697107	-0.171145	1.67094	0.778104	0.999879	-0.0209161	1.67094	0.972594	0.999961
FBgn0004856	Bx42	Bx42	-0.213833	4.43664	0.907723	0.99998	-0.134606	4.43664	0.95465	0.999879	0.0315543	4.43664	0.991143	0.999961
FBgn0000244	by	blistery	0.115541	5.45352	0.937616	0.99998	-0.0441585	5.45352	0.977873	0.999879	-0.121645	5.45352	0.933718	0.999961
FBgn0010292	bys	by S6	-1.52206	2.73028	0.000665697	0.0124162	-2.17839	2.73028	2.12067e-05	0.00154668	-1.60471	2.73028	0.000422128	0.00839421
FBgn0000246	c(3)G	crossover suppressor on 3 of Gowen	-0.351442	0.572362	0.544408	0.955358	-0.617071	0.572362	0.24607	0.704591	-0.209311	0.572362	0.730518	0.999961
FBgn0040236	c11.1	c11.1	0.275959	5.07498	0.645827	0.99998	0.118343	5.07498	0.850119	0.999879	0.495731	5.07498	0.369579	0.795385
FBgn0040235	c12.1	c12.1	0.345391	3.54059	0.672587	0.99998	0.237922	3.54059	0.818653	0.999879	0.630449	3.54059	0.186643	0.521754
FBgn0040234	c12.2	c12.2	0.762928	4.00227	0.0758438	0.297091	-0.0374498	4.00227	0.97272	0.999879	-0.51488	4.00227	0.358803	0.781253
FBgn0032078	C1GalTA	Core 1 Galactosyltransferase A	-0.427422	4.56073	0.59837	0.98547	-0.242271	4.56073	0.88432	0.999879	-0.164055	4.56073	0.940438	0.999961
FBgn0259228	C3G	C3G guanyl-nucleotide exchange factor	-0.185372	5.30241	0.922822	0.99998	-0.187562	5.30241	0.921286	0.999879	-0.0540988	5.30241	0.983204	0.999961
FBgn0000247	ca	claret	0.320264	3.9	0.590034	0.980293	0.061497	3.9	0.923404	0.999879	0.253394	3.9	0.678037	0.999961
FBgn0001991	Ca-alpha1D	Ca[2+]-channel protein alpha[[1]] subunit D	-1.01521	2.28374	0.0391549	0.189573	-0.580479	2.28374	0.279205	0.751571	-1.12224	2.28374	0.0220015	0.122629
FBgn0264386	Ca-alpha1T	Ca[2+]-channel protein alpha[[1]] subunit T	-0.265814	3.21099	0.660851	0.99998	-0.166249	3.21099	0.790169	0.999879	-0.488767	3.21099	0.37665	0.801781
FBgn0259822	Ca-beta	Ca2+-channel-protein-beta-subunit	0.181023	2.08564	0.799235	0.99998	-0.483125	2.08564	0.386475	0.893287	-0.377074	2.08564	0.536383	0.95655
FBgn0025678	CaBP1	calcium-binding protein 1	0.674237	7.41532	0.120393	0.401082	0.0258376	7.41532	0.990864	0.999879	-0.987102	7.41532	0.00352657	0.035625
FBgn0263111	cac	cacophony	-2.83946	3.42495	1.12966e-05	0.00153107	-2.0951	3.42495	0.000193202	0.00563126	-2.97684	3.42495	7.06777e-06	0.00078733
FBgn0000250	cact	cactus	-0.464619	5.71245	0.511332	0.926298	-0.739854	5.71245	0.0579855	0.273991	-0.0760441	5.71245	0.976331	0.999961
FBgn0031114	cactin	cactin	-1.07823	3.58004	0.0122584	0.0828641	-0.572796	3.58004	0.27258	0.742837	-0.340229	3.58004	0.592505	0.991614
FBgn0000251	cad	caudal	-0.826526	3.74777	0.652013	0.99998	-0.520699	3.74777	0.775301	0.999879	0.186783	3.74777	0.917625	0.999961
FBgn0037963	Cad87A	Cadherin 87A	-0.340057	1.46239	0.591332	0.980404	0.480287	1.46239	0.443586	0.957844	-0.825194	1.46239	0.190396	0.52771
FBgn0022800	Cad96Ca	Cadherin 96Ca	0.441413	0.340461	0.489887	0.912262	0.450181	0.340461	0.481038	0.993326	-0.639264	0.340461	0.323024	0.732933
FBgn0015609	CadN	Cadherin-N	-1.24789	1.79197	0.0303568	0.159465	-0.858545	1.79197	0.131169	0.48488	-1.65072	1.79197	0.00652456	0.0535717
FBgn0053653	Cadps	Calcium-dependent secretion activator	-0.89151	2.43675	0.0791293	0.304246	-1.24674	2.43675	0.0137382	0.0991512	-0.649219	2.43675	0.221181	0.58152
FBgn0033526	Caf1-105	Chromatin assembly factor 1, p105 subunit	0.617164	0.804656	0.22765	0.597178	-0.42279	0.804656	0.459865	0.972672	-0.618205	0.804656	0.227956	0.593957
FBgn0030054	Caf1-180	Chromatin assembly factor 1, p180 subunit	0.172918	3.85307	0.780263	0.99998	0.65526	3.85307	0.208962	0.64148	0.538193	3.85307	0.321649	0.731651
FBgn0263979	Caf1-55	Chromatin assembly factor 1, p55 subunit	0.428176	3.84069	0.533041	0.945786	0.100695	3.84069	0.940987	0.999879	0.148766	3.84069	0.907233	0.999961
FBgn0017414	cag	cag	-0.123029	1.38796	0.895668	0.99998	-0.230447	1.38796	0.779909	0.999879	0.41445	1.38796	0.518338	0.940666
FBgn0027844	CAH1	Carbonic anhydrase 1	1.39521	4.58118	0.0136806	0.0894301	-0.684408	4.58118	0.22407	0.667694	0.00860044	4.58118	0.988663	0.999961
FBgn0027843	CAH2	Carbonic anhydrase 2	1.54702	6.78568	0.00816997	0.0620208	0.738175	6.78568	0.189261	0.601947	1.76762	6.78568	0.00322593	0.0334182
FBgn0030056	CAH3	Carbonic anhydrase 3	0.315559	6.16099	0.61513	0.99616	-0.842003	6.16099	0.069118	0.311913	-0.560242	6.16099	0.289422	0.686394
FBgn0037788	CAH7	Carbonic anhydrase 7	1.12604	8.67826	0.0270972	0.146512	1.75769	8.67826	0.00141176	0.0203113	1.65697	8.67826	0.00228805	0.0260959
FBgn0039486	CAH9	Carbonic anhydrase 9	0.776781	5.07199	0.101119	0.358917	-0.353472	5.07199	0.562029	0.999879	0.552261	5.07199	0.298777	0.699607
FBgn0037646	CAHbeta	Carbonic anhydrase beta	-0.0806076	1.96351	0.938774	0.99998	-0.974567	1.96351	0.0135857	0.0985536	-0.263227	1.96351	0.75412	0.999961
FBgn0038478	cal1	chromosome alignment defect 1	0.295469	1.85914	0.65664	0.99998	-0.0983499	1.85914	0.896235	0.999879	0.229743	1.85914	0.744301	0.999961
FBgn0012051	CalpA	Calpain-A	0.82937	4.41713	0.0866814	0.324102	0.584569	4.41713	0.267956	0.736403	0.588889	4.41713	0.263441	0.647026
FBgn0025866	CalpB	Calpain-B	0.462101	4.07385	0.470479	0.900413	0.894661	4.07385	0.0174897	0.117058	0.464617	4.07385	0.465944	0.893107
FBgn0260450	CalpC	Calpain C	0.232497	2.21937	0.708566	0.99998	-0.0993086	2.21937	0.877656	0.999879	0.229114	2.21937	0.713408	0.999961
FBgn0005585	Calr	Calreticulin	0.912977	9.69864	0.0180371	0.10873	0.154007	9.69864	0.890162	0.999879	-0.639234	9.69864	0.179179	0.508047
FBgn0039928	Cals	Calsyntenin-1	-0.278719	5.81394	0.725213	0.99998	-0.535801	5.81394	0.323687	0.812632	-0.137678	5.81394	0.88506	0.999961
FBgn0013995	Calx	Na/Ca-exchange protein	0.948201	7.47578	0.058323	0.249491	-0.322879	7.47578	0.582484	0.999879	0.376829	7.47578	0.51386	0.937924
FBgn0262166	calypso	calypso	-0.446328	1.59298	0.426909	0.857972	-0.305298	1.59298	0.605959	0.999879	0.394404	1.59298	0.492107	0.920578
FBgn0000253	Cam	Calmodulin	0.327761	11.64	0.595324	0.983578	1.01009	11.64	0.0251186	0.151083	0.64589	11.64	0.200915	0.546618
FBgn0261999	Ca-Ma2d	Ca[2+] channel Muscle-specific alpha2/delta subunit	-0.46712	1.98971	0.408876	0.839342	-0.593302	1.98971	0.281174	0.75503	-1.14164	1.98971	0.0294609	0.149184
FBgn0016126	CaMKI	Calcium/calmodulin-dependent protein kinase I	-0.547091	4.57069	0.304694	0.707997	-0.168418	4.57069	0.807349	0.999879	0.333176	4.57069	0.592395	0.991614
FBgn0264607	CaMKII	Calcium/calmodulin-dependent protein kinase II	-0.34587	4.91191	0.730163	0.99998	-0.59384	4.91191	0.234727	0.686865	-0.40472	4.91191	0.623614	0.999961
FBgn0034210	Camp	Cathelicidin-like antimicrobial protein	-0.0681534	2.29162	0.961638	0.99998	0.0345765	2.29162	0.980955	0.999879	0.0109111	2.29162	0.994104	0.999961
FBgn0040233	cana	CENP-ana	0.543707	5.33677	0.314142	0.721673	-0.230874	5.33677	0.801799	0.999879	-0.323013	5.33677	0.679781	0.999961
FBgn0010015	CanA1	Calcineurin A1	-0.454448	0.0857136	0.557963	0.963875	0.279987	0.0857136	0.71161	0.999879	-0.572108	0.0857136	0.459779	0.887684
FBgn0267912	CanA-14F	Calcineurin A at 14F	-0.64184	4.86772	0.184493	0.522388	0.106401	4.86772	0.910485	0.999879	0.231338	4.86772	0.780485	0.999961
FBgn0015614	CanB2	Calcineurin B2	-0.252546	5.443	0.942414	0.99998	-0.200768	5.443	0.966806	0.999879	0.243272	5.443	0.947954	0.999961
FBgn0027568	Cand1	Cullin-associated and neddylation-dissociated 1	0.258837	4.19276	0.778716	0.99998	0.0233955	4.19276	0.984815	0.999879	0.25901	4.19276	0.778802	0.999961
FBgn0033504	CAP	CAP	0.204656	7.65248	0.874837	0.99998	0.0988568	7.65248	0.950654	0.999879	-0.0271538	7.65248	0.987296	0.999961
FBgn0037100	CapaR	Capability receptor	1.8342	0.978109	0.00655004	0.054076	2.62401	0.978109	0.000362161	0.00827273	4.44534	0.978109	2.46007e-06	0.000392261
FBgn0039680	Cap-D2	CAP-D2 condensin subunit	-0.3232	0.748012	0.607583	0.991772	-0.114069	0.748012	0.873997	0.999879	0.142178	0.748012	0.844275	0.999961
FBgn0031883	Caper	caper	-0.188416	6.53623	0.898609	0.99998	0.428495	6.53623	0.55983	0.999879	0.837978	6.53623	0.0244033	0.131335
FBgn0259876	Cap-G	Chromosome associated protein G	0.0820646	2.17298	0.93753	0.99998	0.695675	2.17298	0.125629	0.471226	0.702419	2.17298	0.119306	0.391841
FBgn0037831	Cap-H2	Chromosome associated protein H2	-0.201291	2.22745	0.7395	0.99998	-0.279648	2.22745	0.637332	0.999879	-0.119825	2.22745	0.845698	0.999961
FBgn0042134	Capr	Caprin	0.315396	6.59199	0.718024	0.99998	0.307653	6.59199	0.729251	0.999879	1.04549	6.59199	0.00409346	0.0390704
FBgn0023095	caps	capricious	0.310735	7.21953	0.711273	0.99998	0.862648	7.21953	0.0288752	0.167253	0.863167	7.21953	0.0287277	0.146466
FBgn0261458	capt	capulet	1.20085	7.87774	0.0181832	0.109288	1.39314	7.87774	0.00716178	0.0626906	1.74044	7.87774	0.00145645	0.0187998
FBgn0000256	capu	cappuccino	1.16121	6.53497	0.00683569	0.0556993	1.10719	6.53497	0.0100279	0.0791713	1.22942	6.53497	0.00424449	0.0400885
FBgn0000257	car	carnation	0.0904928	3.74144	0.977446	0.99998	0.102842	3.74144	0.973556	0.999879	0.391188	3.74144	0.694153	0.999961
FBgn0013759	CASK	CASK	0.280799	4.77166	0.702908	0.99998	-0.307997	4.77166	0.664717	0.999879	0.254194	4.77166	0.738231	0.999961
FBgn0034068	casp	caspar	-0.514662	5.28374	0.443687	0.876243	-0.41361	5.28374	0.717904	0.999879	0.0429942	5.28374	0.995701	0.999961
FBgn0000261	Cat	Catalase	1.44277	8.92023	0.00217699	0.0266215	0.67955	8.92023	0.17651	0.574152	0.992529	8.92023	0.0319126	0.158336
FBgn0029093	cathD	cathepsin D	-0.969791	8.55607	0.0378584	0.186033	-0.270985	8.55607	0.662864	0.999879	0.706483	8.55607	0.157098	0.468986
FBgn0002022	Catsup	Catecholamines up	1.2008	6.29971	0.000627507	0.0120205	0.389213	6.29971	0.615351	0.999879	0.10178	6.29971	0.945807	0.999961
FBgn0015919	caup	caupolican	0.620195	3.54356	0.282897	0.677308	0.360546	3.54356	0.544012	0.999879	-0.195088	3.54356	0.746406	0.999961
FBgn0285954	caz	cabeza	0.17576	5.27494	0.91029	0.99998	-0.417954	5.27494	0.582904	0.999879	-0.197644	5.27494	0.89332	0.999961
FBgn0033842	cbc	crowded by cid	0.477191	1.94192	0.405684	0.835195	0.103644	1.94192	0.903032	0.999879	0.283306	1.94192	0.696378	0.999961
FBgn0020224	Cbl	Cbl proto-oncogene	0.167017	4.56185	0.971399	0.99998	0.23819	4.56185	0.940303	0.999879	0.624176	4.56185	0.166742	0.487223
FBgn0026144	CBP	sarcoplasmic calcium-binding protein	-0.382565	4.10996	0.507456	0.924196	0.176853	4.10996	0.77506	0.999879	-0.880104	4.10996	0.0757369	0.285004
FBgn0022943	Cbp20	cap binding protein 20	0.118058	2.90908	0.879547	0.99998	0.318953	2.90908	0.629886	0.999879	0.170145	2.90908	0.822219	0.999961
FBgn0004580	Cbp53E	Calbindin 53E	0.245933	5.75333	0.680637	0.99998	0.555797	5.75333	0.309934	0.793072	0.397825	5.75333	0.487706	0.916864
FBgn0022942	Cbp80	cap binding protein 80	0.138086	4.31762	0.932758	0.99998	0.0667011	4.31762	0.970833	0.999879	0.387446	4.31762	0.637582	0.999961
FBgn0031148	Cbs	Cystathionine beta-synthase	0.855039	5.1809	0.0321544	0.165914	-0.071605	5.1809	0.951597	0.999879	-0.695564	5.1809	0.121518	0.395455
FBgn0086757	cbs	centrosomin's beautiful sister	0.37566	3.72414	0.682655	0.99998	-0.0346464	3.72414	0.988048	0.999879	0.147431	3.72414	0.939614	0.999961
FBgn0043364	cbt	cabut	-1.22677	5.79703	3.90444e-05	0.0028459	-0.899416	5.79703	0.00382631	0.0411406	-0.303698	5.79703	0.87099	0.999961
FBgn0039007	CCAP	Crustacean cardioactive peptide	-1.99707	0.944362	0.00155332	0.0215368	-1.98264	0.944362	0.00174163	0.0236829	-1.51459	0.944362	0.00972572	0.0697439
FBgn0031979	CCDC53	Coiled-coil domain containing 53	0.0555438	2.12216	0.948831	0.99998	-0.117145	2.12216	0.887895	0.999879	0.692355	2.12216	0.140138	0.433804
FBgn0036909	Ccdc58	Coiled-coil domain-containing 58	1.8518	3.27427	2.71477e-06	0.000961625	0.751155	3.27427	0.062495	0.290738	-0.167449	3.27427	0.909341	0.999961
FBgn0031488	Ccdc85	Ccdc85	-0.578337	0.420956	0.260599	0.645897	0.319695	0.420956	0.652403	0.999879	-0.709085	0.420956	0.123651	0.399209
FBgn0038199	CCHa1	CCHamide-1	-1.2231	1.84246	0.103506	0.364378	-0.604744	1.84246	0.400924	0.911993	-0.810366	1.84246	0.261902	0.645782
FBgn0050106	CCHa1-R	CCHamide-1 receptor	0.126971	-0.19724	0.832697	0.99998	-1.40414	-0.19724	0.0123567	0.0919679	-1.40279	-0.19724	0.0109308	0.0752662
FBgn0038147	CCHa2	CCHamide-2	0.0716387	6.51242	0.906384	0.99998	0.507646	6.51242	0.36387	0.867083	0.658516	6.51242	0.222795	0.584631
FBgn0038925	Cchl	Cytochrome c heme lyase	0.939502	4.77765	0.00528404	0.0472196	-0.0601724	4.77765	0.980664	0.999879	-0.661286	4.77765	0.131904	0.417045
FBgn0038331	Ccm3	Cerebral cavernous malformation 3	0.635217	6.95743	0.159161	0.480616	0.943912	6.95743	0.00309772	0.0357315	1.0411	6.95743	0.000811507	0.0126377
FBgn0010531	Ccs	Copper chaperone for superoxide dismutase	0.35152	3.14364	0.775218	0.99998	0.295537	3.14364	0.853164	0.999879	0.397667	3.14364	0.690829	0.999961
FBgn0003676	CCT1	Chaperonin containing TCP1 subunit 1	0.177513	5.95514	0.823394	0.99998	0.106806	5.95514	0.898433	0.999879	0.364199	5.95514	0.575974	0.982757
FBgn0030086	CCT2	Chaperonin containing TCP1 subunit 2	-0.269301	6.70335	0.688014	0.99998	-0.619945	6.70335	0.220438	0.662557	0.0169264	6.70335	0.982202	0.999961
FBgn0015019	CCT3	Chaperonin containing TCP1 subunit 3	-0.0251204	6.35865	0.979716	0.99998	-0.0898351	6.35865	0.925548	0.999879	0.190207	6.35865	0.828168	0.999961
FBgn0032444	CCT4	Chaperonin containing TCP1 subunit 4	0.0750895	6.3554	0.932778	0.99998	-0.139829	6.3554	0.869972	0.999879	0.101023	6.3554	0.908439	0.999961
FBgn0010621	CCT5	Chaperonin containing TCP1 subunit 5	0.277452	6.08939	0.638512	0.99998	-0.364849	6.08939	0.52978	0.999879	-0.105879	6.08939	0.860966	0.999961
FBgn0027329	CCT6	Chaperonin containing TCP1 subunit 6	0.0957965	6.3035	0.931603	0.99998	0.039923	6.3035	0.972445	0.999879	0.309162	6.3035	0.702712	0.999961
FBgn0037632	CCT7	Chaperonin containing TCP1 subunit 7	0.17585	6.05737	0.829589	0.99998	0.0368797	6.05737	0.96683	0.999879	0.218396	6.05737	0.780469	0.999961
FBgn0284436	CCT8	Chaperonin containing TCP1 subunit 8	0.190398	6.10429	0.825062	0.99998	-0.02504	6.10429	0.97934	0.999879	0.186522	6.10429	0.829368	0.999961
FBgn0035470	Ccz1	Caffeine, calcium, zinc sensitivity 1	0.526338	2.78486	0.362024	0.780068	0.499249	2.78486	0.418083	0.93121	0.384238	2.78486	0.654196	0.999961
FBgn0037533	CD98hc	CD98 heavy chain	-0.451003	5.8992	0.564802	0.966835	-0.798284	5.8992	0.0240367	0.146477	-0.589218	5.8992	0.241575	0.617058
FBgn0052499	Cda4	Chitin deacetylase-like 4	-1.18229	1.88332	0.256667	0.640398	1.16234	1.88332	0.250641	0.710426	-1.35412	1.88332	0.196061	0.538638
FBgn0051973	Cda5	Chitin deacetylase-like 5	-0.84409	1.25679	0.265875	0.653596	-0.00813027	1.25679	0.991186	0.999879	-1.54072	1.25679	0.0536033	0.225389
FBgn0034197	Cda9	Chitin deacetylase-like 9	0.612103	7.87369	0.245079	0.624759	0.169094	7.87369	0.787382	0.999879	-0.228599	7.87369	0.710371	0.999961
FBgn0039774	CDase	Ceramidase	0.616576	6.20655	0.461874	0.892365	0.538838	6.20655	0.519032	0.999879	0.637878	6.20655	0.446911	0.873087
FBgn0031952	cdc14	cell division cycle 14	0.441669	3.6573	0.443935	0.876445	0.485682	3.6573	0.383443	0.891666	0.50379	3.6573	0.359406	0.781886
FBgn0025781	Cdc16	Cell division cycle 16	0.362601	1.75557	0.537665	0.949438	0.275572	1.75557	0.653159	0.999879	0.467021	1.75557	0.402286	0.82883
FBgn0032863	Cdc23	Cell division cycle 23	-0.588494	1.85998	0.263741	0.650907	-0.79494	1.85998	0.104914	0.415367	-0.755549	1.85998	0.126352	0.404764
FBgn0012058	Cdc27	Cell division cycle 27	-0.00905765	4.09846	0.999172	0.99998	0.198565	4.09846	0.965927	0.999879	0.624649	4.09846	0.162625	0.479329
FBgn0013435	Cdc2rk	Cdc2-related kinase	0.688729	1.24488	0.12145	0.403445	0.595681	1.24488	0.233912	0.685065	0.216701	1.24488	0.838448	0.999961
FBgn0011573	Cdc37	Cdc37	0.277338	4.41665	0.82636	0.99998	0.0894788	4.41665	0.965932	0.999879	0.178762	4.41665	0.917527	0.999961
FBgn0010341	Cdc42	Cdc42	0.575557	9.01696	0.26596	0.653607	0.985046	9.01696	0.0119475	0.0897943	0.979307	9.01696	0.012576	0.0826077
FBgn0026143	Cdc45	Cell division cycle 45	0.516885	1.81715	0.342184	0.757386	-0.700914	1.81715	0.147561	0.521656	-0.734805	1.81715	0.121738	0.395455
FBgn0265574	Cdc5	Cell division cycle 5	-0.189111	2.6381	0.775433	0.99998	-0.647565	2.6381	0.200844	0.624097	-0.268806	2.6381	0.67269	0.999961
FBgn0030752	CDC50	CDC50	0.208118	7.00163	0.920883	0.99998	0.260329	7.00163	0.877965	0.999879	0.604818	7.00163	0.21256	0.566412
FBgn0035918	Cdc6	Cdc6	-0.0040239	1.07746	0.995124	0.99998	-0.412809	1.07746	0.471463	0.984323	-0.040887	1.07746	0.951552	0.999961
FBgn0028360	Cdc7	Cdc7 kinase	-0.585605	3.86756	0.249729	0.630451	-0.718404	3.86756	0.0904359	0.374296	-0.127968	3.86756	0.930008	0.999961
FBgn0265082	Cdep	Chondrocyte-derived ezrin-like domain containing protein	0.696565	5.99412	0.168048	0.49549	-0.145488	5.99412	0.821154	0.999879	0.153652	5.99412	0.810945	0.999961
FBgn0032821	CdGAPr	Cd GTPase activating protein-related	0.289323	3.47193	0.722221	0.99998	0.134704	3.47193	0.894653	0.999879	-0.0455364	3.47193	0.966708	0.999961
FBgn0004876	cdi	center divider	-0.268039	7.20259	0.705739	0.99998	-0.27103	7.20259	0.701724	0.999879	0.365387	7.20259	0.568462	0.977417
FBgn0004106	Cdk1	Cyclin-dependent kinase 1	-0.163788	0.628108	0.783423	0.99998	0.327074	0.628108	0.575206	0.999879	0.281552	0.628108	0.631985	0.999961
FBgn0037093	Cdk12	Cyclin-dependent kinase 12	0.00278175	5.24053	0.999676	0.99998	0.16653	5.24053	0.970419	0.999879	0.424495	5.24053	0.678899	0.999961
FBgn0004107	Cdk2	Cyclin-dependent kinase 2	0.896229	1.03797	0.0176575	0.106997	0.240713	1.03797	0.856296	0.999879	0.118154	1.03797	0.976117	0.999961
FBgn0030269	CDK2AP1	CDK2-associated protein 1	-0.0940955	3.28269	0.964534	0.99998	-0.0990467	3.28269	0.962173	0.999879	0.70955	3.28269	0.0845023	0.309258
FBgn0016131	Cdk4	Cyclin-dependent kinase 4	0.649747	4.13673	0.165236	0.49058	0.268892	4.13673	0.772944	0.999879	1.01135	4.13673	0.00637467	0.0528
FBgn0013762	Cdk5	Cyclin-dependent kinase 5	0.790784	4.21791	0.0833471	0.315509	0.877399	4.21791	0.0471154	0.236071	1.2455	4.21791	0.00331074	0.0339507
FBgn0263237	Cdk7	Cyclin-dependent kinase 7	-0.0997094	2.23977	0.939081	0.99998	-0.444657	2.23977	0.495196	0.999879	0.0995189	2.23977	0.940021	0.999961
FBgn0015618	Cdk8	Cyclin-dependent kinase 8	0.175115	1.03316	0.86435	0.99998	0.286052	1.03316	0.735562	0.999879	0.599853	1.03316	0.229098	0.596167
FBgn0019949	Cdk9	Cyclin-dependent kinase 9	0.371027	2.79284	0.750136	0.99998	0.813292	2.79284	0.016921	0.114668	1.00169	2.79284	0.00108648	0.0156715
FBgn0261532	cdm	cadmus	0.645966	3.00228	0.233904	0.607509	-0.0534209	3.00228	0.929881	0.999879	0.175883	3.00228	0.769689	0.999961
FBgn0010350	Cds	CDP-diacylglycerol synthase	-0.513431	5.63712	0.346106	0.762334	-0.557386	5.63712	0.294115	0.771733	0.224979	5.63712	0.728987	0.999961
FBgn0000276	CecA1	Cecropin A1	2.72225	-0.09072	0.000121065	0.00455789	2.4711	-0.09072	0.000313664	0.00770609	1.73102	-0.09072	0.00568567	0.0489268
FBgn0000277	CecA2	Cecropin A2	3.33744	0.363855	3.66653e-05	0.00278656	2.9327	0.363855	0.000129888	0.00444715	2.41932	0.363855	0.000684314	0.0115567
FBgn0032409	Ced-12	Ced-12	-0.0543212	3.79041	0.981442	0.99998	0.445966	3.79041	0.543354	0.999879	0.488113	3.79041	0.451287	0.87859
FBgn0029092	ced-6	ced-6	-0.0581497	2.65521	0.928877	0.99998	0.166253	2.65521	0.798291	0.999879	-0.538211	2.65521	0.406352	0.834102
FBgn0032876	Cen	Centrocortin	-0.0970166	2.16264	0.879248	0.99998	-0.111909	2.16264	0.860445	0.999879	0.642081	2.16264	0.214615	0.570155
FBgn0039056	CenB1A	Centaurin beta 1A	0.526911	3.71014	0.359678	0.777486	0.597491	3.71014	0.294482	0.771733	0.0934998	3.71014	0.876961	0.999961
FBgn0028509	CenG1A	Centaurin gamma 1A	0.291478	4.80183	0.744891	0.99998	0.671479	4.80183	0.141152	0.507837	0.610295	4.80183	0.215027	0.570791
FBgn0266916	Cenp-C	Centromeric protein-C	-0.319532	0.128421	0.600216	0.985534	-0.230281	0.128421	0.706761	0.999879	-0.349569	0.128421	0.564496	0.973936
FBgn0034443	cer	crammer	0.122842	4.4836	0.876805	0.99998	1.34302	4.4836	0.00137243	0.0199016	2.0721	4.4836	1.90364e-05	0.00129052
FBgn0037315	Cerk	Ceramide kinase	0.282352	4.63277	0.739319	0.99998	-0.362597	4.63277	0.619431	0.999879	-0.000507929	4.63277	0.99965	0.999961
FBgn0027569	cert	ceramide transfer protein	0.676764	6.86046	0.162434	0.485921	0.970047	6.86046	0.0241801	0.14696	0.761852	6.86046	0.099101	0.345875
FBgn0030657	cerv	cervantes	0.17888	0.563642	0.925028	0.99998	-0.497371	0.563642	0.426279	0.938922	-0.0423325	0.563642	0.995395	0.999961
FBgn0000286	Cf2	Chorion factor 2	-0.0363969	5.80315	0.987116	0.99998	0.390651	5.80315	0.651124	0.999879	0.860684	5.80315	0.0160524	0.097854
FBgn0030121	Cfp1	CXXC finger protein 1	-0.169525	1.82641	0.922394	0.99998	0.0888299	1.82641	0.965978	0.999879	0.0325876	1.82641	0.988479	0.999961
FBgn0000289	cg	combgap	-0.0219702	5.21318	0.998227	0.99998	0.305269	5.21318	0.904675	0.999879	0.258269	5.21318	0.941748	0.999961
FBgn0039596	CG10000	uncharacterized protein	0.505956	2.30286	0.354775	0.772638	-0.690758	2.30286	0.168672	0.56031	-0.123765	2.30286	0.852101	0.999961
FBgn0037972	CG10005	uncharacterized protein	0.242068	1.15717	0.683057	0.99998	0.111228	1.15717	0.853193	0.999879	0.198655	1.15717	0.738887	0.999961
FBgn0039590	CG10011	uncharacterized protein	1.40838	3.73532	0.000892917	0.0150383	1.47318	3.73532	0.000595563	0.0117267	0.919999	3.73532	0.0319792	0.15857
FBgn0031568	CG10019	uncharacterized protein	-0.767094	-0.00993764	0.238797	0.615498	-0.169502	-0.00993764	0.793308	0.999879	-0.704344	-0.00993764	0.274175	0.665152
FBgn0038013	CG10038	uncharacterized protein	0.250607	3.48273	0.903701	0.99998	0.291352	3.48273	0.863602	0.999879	0.258118	3.48273	0.89775	0.999961
FBgn0037492	CG10050	uncharacterized protein	-0.356106	-0.276351	0.558598	0.964304	-1.53871	-0.276351	0.0196987	0.127743	-1.27352	-0.276351	0.0396212	0.183276
FBgn0034437	CG10051	uncharacterized protein	0.621545	5.48068	0.776596	0.99998	-0.160444	5.48068	0.941438	0.999879	0.0196679	5.48068	0.992804	0.999961
FBgn0037490	CG10053	uncharacterized protein	0.111305	1.52522	0.919106	0.99998	0.39824	1.52522	0.560886	0.999879	0.929109	1.52522	0.0160643	0.097854
FBgn0037482	CG10055	uncharacterized protein	0.332558	4.15807	0.703204	0.99998	0.213133	4.15807	0.854206	0.999879	0.427105	4.15807	0.539355	0.958897
FBgn0034439	CG10062	uncharacterized protein	-1.5466	3.17385	0.00537357	0.0478095	-2.68596	3.17385	6.10025e-05	0.00285497	-2.96927	3.17385	2.38185e-05	0.00142421
FBgn0037473	CG10068	uncharacterized protein	0.672099	3.87758	0.133781	0.430458	0.0556089	3.87758	0.971222	0.999879	0.209635	3.87758	0.862684	0.999961
FBgn0034440	CG10073	uncharacterized protein	-1.76017	2.05891	0.0307073	0.160421	-2.06738	2.05891	0.0143623	0.101296	-3.10806	2.05891	0.00121159	0.0168125
FBgn0035722	CG10075	uncharacterized protein	0.763787	1.17045	0.107673	0.374026	-0.266763	1.17045	0.675709	0.999879	-1.05834	1.17045	0.0189123	0.109074
FBgn0035720	CG10077	uncharacterized protein	-0.248962	6.72387	0.898534	0.99998	0.296059	6.72387	0.850744	0.999879	0.180512	6.72387	0.944747	0.999961
FBgn0034644	CG10082	uncharacterized protein	0.258407	5.5727	0.765313	0.99998	0.269128	5.5727	0.751515	0.999879	0.444343	5.5727	0.47881	0.907211
FBgn0037517	CG10086	uncharacterized protein	0.689248	6.50087	0.084806	0.318836	0.460353	6.50087	0.560829	0.999879	0.301142	6.50087	0.860944	0.999961
FBgn0036369	CG10089	uncharacterized protein	-0.316426	0.852523	0.876322	0.99998	-1.02974	0.852523	0.011122	0.0850837	-1.04843	0.852523	0.00898023	0.0659357
FBgn0037472	CG10098	uncharacterized protein	1.45933	2.62411	0.00609455	0.0514651	0.607998	2.62411	0.26569	0.734249	0.856072	2.62411	0.101404	0.350751
FBgn0036367	CG10116	uncharacterized protein	-1.99146	5.15074	0.150427	0.461439	-0.28157	5.15074	0.827811	0.999879	-0.0326693	5.15074	0.979815	0.999961
FBgn0038088	CG10126	uncharacterized protein	0.0347548	2.23435	0.965026	0.99998	-1.09888	2.23435	0.00983368	0.0781696	-1.9803	2.23435	4.7535e-05	0.00219644
FBgn0032798	CG10132	uncharacterized protein	-0.435508	1.66334	0.488808	0.912262	-0.234051	1.66334	0.789439	0.999879	-0.510391	1.66334	0.364521	0.788374
FBgn0032800	CG10137	uncharacterized protein	-0.165614	0.709266	0.852584	0.99998	-0.308673	0.709266	0.67362	0.999879	-0.0860429	0.709266	0.929426	0.999961
FBgn0033951	CG10139	uncharacterized protein	-0.123626	2.17313	0.896115	0.99998	0.299372	2.17313	0.694633	0.999879	0.427096	2.17313	0.498121	0.925076
FBgn0036363	CG10140	uncharacterized protein	0.840177	5.46383	0.101773	0.359836	0.821312	5.46383	0.110749	0.432363	0.062179	5.46383	0.919611	0.999961
FBgn0035702	CG10147	uncharacterized protein	-0.299233	1.7649	0.635947	0.99998	0.108035	1.7649	0.878163	0.999879	0.365781	1.7649	0.546866	0.962579
FBgn0036361	CG10154	uncharacterized protein	-0.335339	8.26763	0.570077	0.968514	-0.672781	8.26763	0.233256	0.684037	-1.62947	8.26763	0.00563722	0.0487161
FBgn0035697	CG10163	uncharacterized protein	-3.4841	0.118655	0.000668623	0.0124167	0.161688	0.118655	0.811051	0.999879	0.339209	0.118655	0.611254	0.999743
FBgn0032801	CG10165	uncharacterized protein	0.38535	4.98706	0.506201	0.92338	0.0572646	4.98706	0.929378	0.999879	-0.755449	4.98706	0.130724	0.41412
FBgn0032799	CG10166	uncharacterized protein	1.15946	5.38391	0.00011894	0.00449868	0.885045	5.38391	0.0056392	0.0526753	0.355583	5.38391	0.785093	0.999961
FBgn0036353	CG10171	uncharacterized protein	-0.312634	2.80259	0.697867	0.99998	-0.180835	2.80259	0.858007	0.999879	0.128444	2.80259	0.90701	0.999961
FBgn0039084	CG10175	uncharacterized protein	0.24634	2.0551	0.736574	0.99998	0.323357	2.0551	0.631207	0.999879	0.55806	2.0551	0.289151	0.686133
FBgn0039091	CG10182	uncharacterized protein	0.682975	8.95333	0.196481	0.543835	1.30876	8.95333	0.0101748	0.0799437	1.18505	8.95333	0.0188437	0.108914
FBgn0039093	CG10183	uncharacterized protein	6.47305	4.77945	1.40178e-06	0.000961625	4.97654	4.77945	1.03415e-05	0.00107427	4.2282	4.77945	3.73498e-05	0.00191024
FBgn0039094	CG10184	uncharacterized protein	2.60426	4.78137	0.000142896	0.00482172	2.26046	4.78137	0.000480543	0.0102031	1.02945	4.78137	0.0655152	0.261001
FBgn0032793	CG10189	uncharacterized protein	-0.766403	1.62677	0.0899444	0.331413	-0.673787	1.62677	0.159575	0.544338	0.381857	1.62677	0.551196	0.966544
FBgn0032790	CG10194	uncharacterized protein	0.611917	3.27088	0.195799	0.542315	-0.0800538	3.27088	0.984045	0.999879	-0.0471025	3.27088	0.991304	0.999961
FBgn0032787	CG10195	uncharacterized protein	-0.0253162	3.81587	0.993186	0.99998	-0.554838	3.81587	0.31108	0.795005	0.349945	3.81587	0.752754	0.999961
FBgn0039118	CG10208	uncharacterized protein	-0.00494129	3.34689	0.993576	0.99998	-0.382192	3.34689	0.506613	0.999879	0.0280391	3.34689	0.963651	0.999961
FBgn0033971	CG10209	uncharacterized protein	-0.125877	2.44957	0.972986	0.99998	0.336491	2.44957	0.813729	0.999879	0.456382	2.44957	0.571772	0.979117
FBgn0032685	CG10211	uncharacterized protein	0.191917	2.09899	0.784252	0.99998	0.394316	2.09899	0.57341	0.999879	-2.04811	2.09899	0.0105997	0.0738208
FBgn0039115	CG10214	uncharacterized protein	-0.148506	2.49869	0.84828	0.99998	-1.03292	2.49869	0.0146696	0.103195	-0.336703	2.49869	0.607644	0.997852
FBgn0036356	CG10222	uncharacterized protein	0.199459	2.07027	0.834997	0.99998	0.678116	2.07027	0.139772	0.505188	0.905489	2.07027	0.0212134	0.119133
FBgn0035695	CG10226	uncharacterized protein	-0.118978	0.897461	0.845186	0.99998	-0.085489	0.897461	0.888786	0.999879	-0.388962	0.897461	0.496866	0.924349
FBgn0039108	CG10232	uncharacterized protein	0.687631	-0.290167	0.273378	0.665029	0.527645	-0.290167	0.404882	0.916671	0.403162	-0.290167	0.522378	0.944188
FBgn0027514	CG1024	uncharacterized protein	0.00565791	1.03418	0.99421	0.99998	0.0366735	1.03418	0.961391	0.999879	0.47654	1.03418	0.397255	0.825346
FBgn0027512	CG10254	uncharacterized protein	-0.354432	3.03668	0.687382	0.99998	-0.396696	3.03668	0.611865	0.999879	0.297064	3.03668	0.777421	0.999961
FBgn0033990	CG10265	uncharacterized protein	0.0110191	0.471459	0.985629	0.99998	-0.190954	0.471459	0.749237	0.999879	0.0827606	0.471459	0.890616	0.999961
FBgn0032811	CG10268	uncharacterized protein	0.0109169	1.06285	0.990876	0.99998	-0.719944	1.06285	0.115715	0.445378	0.246254	1.06285	0.758222	0.999961
FBgn0035690	CG10274	uncharacterized protein	0.268364	1.96657	0.66626	0.99998	0.0849032	1.96657	0.898222	0.999879	0.110871	1.96657	0.8671	0.999961
FBgn0037439	CG10286	uncharacterized protein	-0.919587	3.0515	0.0233286	0.131377	-2.14803	3.0515	5.6062e-06	0.000760507	-1.39472	3.0515	0.000464186	0.00893307
FBgn0039107	CG10300	uncharacterized protein	0.794459	3.62307	0.0523833	0.232921	0.109842	3.62307	0.926693	0.999879	0.582626	3.62307	0.254892	0.635434
FBgn0039106	CG10301	uncharacterized protein	-1.04424	0.313276	0.0388843	0.189256	-0.771237	0.313276	0.137305	0.500702	-0.694098	0.313276	0.184707	0.518839
FBgn0038420	CG10311	uncharacterized protein	0.815995	3.60865	0.0435001	0.204122	0.263508	3.60865	0.775961	0.999879	0.184602	3.60865	0.863718	0.999961
FBgn0034643	CG10321	uncharacterized protein	-0.155826	3.93589	0.890302	0.99998	-0.161709	3.93589	0.885052	0.999879	0.137686	3.93589	0.905979	0.999961
FBgn0038454	CG10324	uncharacterized protein	0.121654	2.19054	0.885957	0.99998	0.555207	2.19054	0.293138	0.771402	0.202358	2.19054	0.799493	0.999961
FBgn0032690	CG10333	uncharacterized protein	0.0653297	3.57523	0.985339	0.99998	-0.320577	3.57523	0.816592	0.999879	-0.127017	3.57523	0.967231	0.999961
FBgn0032698	CG10336	uncharacterized protein	1.21568	0.136916	0.00730176	0.0582137	0.246519	0.136916	0.691324	0.999879	-0.0824912	0.136916	0.899687	0.999961
FBgn0032805	CG10337	uncharacterized protein	1.38717	4.81033	0.00161115	0.0218027	0.977015	4.81033	0.0261409	0.155013	0.599601	4.81033	0.242772	0.619073
FBgn0032700	CG10338	uncharacterized protein	-0.0378696	2.04498	0.971592	0.99998	-0.133219	2.04498	0.892832	0.999879	0.223616	2.04498	0.803095	0.999961
FBgn0022344	CG10340	uncharacterized protein	1.12189	4.62911	0.00291136	0.0318215	0.445724	4.62911	0.478322	0.991573	-0.562007	4.62911	0.285698	0.68052
FBgn0032701	CG10341	uncharacterized protein	-0.0428566	4.28511	0.978933	0.99998	0.308806	4.28511	0.749334	0.999879	0.509598	4.28511	0.38635	0.814044
FBgn0032703	CG10343	uncharacterized protein	0.647551	3.90224	0.16235	0.485915	0.525665	3.90224	0.353496	0.852755	0.0412477	3.90224	0.978693	0.999961
FBgn0034729	CG10344	uncharacterized protein	-0.690308	2.87445	0.1428	0.447841	-0.777566	2.87445	0.0817609	0.35049	0.161147	2.87445	0.846091	0.999961
FBgn0030342	CG10347	uncharacterized protein	0.185351	2.95087	0.916369	0.99998	-0.312374	2.95087	0.783774	0.999879	-0.234478	2.95087	0.876366	0.999961
FBgn0030349	CG10353	uncharacterized protein	0.742878	6.49232	0.055443	0.24149	-0.486147	6.49232	0.463411	0.974917	-0.629438	6.49232	0.174126	0.501058
FBgn0035452	CG10359	uncharacterized protein	0.493002	5.11539	0.417012	0.846728	0.724262	5.11539	0.0858051	0.361541	-0.253347	5.11539	0.817823	0.999961
FBgn0036208	CG10361	uncharacterized protein	0.0819319	0.217021	0.914723	0.99998	1.20316	0.217021	0.120859	0.459692	-0.0576548	0.217021	0.939112	0.999961
FBgn0039109	CG10365	uncharacterized protein	0.808635	4.11177	0.348364	0.76579	0.88804	4.11177	0.304475	0.785593	-0.0336431	4.11177	0.968369	0.999961
FBgn0032814	CG10366	uncharacterized protein	0.0846892	2.71236	0.980452	0.99998	0.0967289	2.71236	0.976921	0.999879	0.440191	2.71236	0.594751	0.992419
FBgn0039116	CG10375	uncharacterized protein	0.415492	1.42477	0.4695	0.900409	-0.000923942	1.42477	0.998803	0.999879	-0.137132	1.42477	0.83423	0.999961
FBgn0032702	CG10376	uncharacterized protein	1.66055	4.36292	4.97198e-05	0.0032797	1.11847	4.36292	0.00300379	0.0350456	0.995348	4.36292	0.0094303	0.0681664
FBgn0032699	CG10383	uncharacterized protein	1.37984	4.70741	0.00356382	0.0362404	2.01178	4.70741	0.000138634	0.0046394	1.10757	4.70741	0.0173793	0.103159
FBgn0033019	CG10395	uncharacterized protein	-0.587145	2.37593	0.260984	0.646654	0.100576	2.37593	0.882634	0.999879	0.321521	2.37593	0.601512	0.994576
FBgn0038431	CG10405	uncharacterized protein	0.62763	5.25979	0.23682	0.612732	0.55529	5.25979	0.306309	0.788012	0.0055294	5.25979	0.992953	0.999961
FBgn0038395	CG10407	uncharacterized protein	-1.11792	0.116411	0.00625814	0.0523572	0.135314	0.116411	0.938088	0.999879	-0.29249	0.116411	0.789546	0.999961
FBgn0032689	CG10413	uncharacterized protein	0.549124	7.39623	0.30564	0.70912	0.66257	7.39623	0.193582	0.610631	0.93268	7.39623	0.0483145	0.210216
FBgn0033021	CG10417	uncharacterized protein	-0.026621	5.07607	0.970529	0.99998	-0.353841	5.07607	0.563116	0.999879	0.0245259	5.07607	0.97287	0.999961
FBgn0036277	CG10418	uncharacterized protein	0.75545	2.93967	0.101435	0.359324	0.865782	2.93967	0.0492071	0.244891	0.364358	2.93967	0.564296	0.973936
FBgn0039304	CG10425	uncharacterized protein	0.318031	6.49521	0.676475	0.99998	-0.0399021	6.49521	0.969891	0.999879	0.508476	6.49521	0.367973	0.793096
FBgn0032724	CG10428	uncharacterized protein	-0.0552208	2.41254	0.98236	0.99998	-0.130331	2.41254	0.95191	0.999879	0.347331	2.41254	0.743359	0.999961
FBgn0032730	CG10431	uncharacterized protein	0.345111	-0.0781914	0.555053	0.961628	0.0429419	-0.0781914	0.94335	0.999879	0.427589	-0.0781914	0.457874	0.885898
FBgn0034638	CG10433	uncharacterized protein	-0.118309	3.79133	0.919646	0.99998	0.121859	3.79133	0.916986	0.999879	-0.0997577	3.79133	0.933805	0.999961
FBgn0037539	CG10435	uncharacterized protein	0.402187	4.47591	0.63006	0.99998	1.42142	4.47591	3.41617e-05	0.00202776	1.40994	4.47591	3.72284e-05	0.00191024
FBgn0034494	CG10444	uncharacterized protein	0.217568	5.79344	0.746163	0.99998	-0.0879908	5.79344	0.901695	0.999879	-0.775985	5.79344	0.100628	0.349028
FBgn0032815	CG10462	uncharacterized protein	-0.514242	3.74044	0.382595	0.805191	-0.0141117	3.74044	0.994031	0.999879	0.0884738	3.74044	0.960635	0.999961
FBgn0032819	CG10463	uncharacterized protein	-0.813579	1.75502	0.116991	0.393291	-1.48342	1.75502	0.00535362	0.0511582	-0.565476	1.75502	0.30012	0.700877
FBgn0033017	CG10465	uncharacterized protein	0.422851	5.28095	0.550679	0.959482	-0.0391473	5.28095	0.979834	0.999879	0.320148	5.28095	0.726762	0.999961
FBgn0032822	CG10466	uncharacterized protein	0.0676528	1.78663	0.937068	0.99998	0.320343	1.78663	0.640588	0.999879	0.275679	1.78663	0.704613	0.999961
FBgn0035679	CG10467	uncharacterized protein	0.978983	4.25129	0.0579612	0.248466	-0.377473	4.25129	0.513053	0.999879	0.0673884	4.25129	0.911989	0.999961
FBgn0035678	CG10469	uncharacterized protein	0.127422	1.31367	0.890315	0.99998	-0.605611	1.31367	0.226579	0.672214	0.292435	1.31367	0.701492	0.999961
FBgn0032746	CG10470	uncharacterized protein	1.01129	5.14025	0.00309653	0.0331766	0.306341	5.14025	0.777412	0.999879	-0.386443	5.14025	0.646443	0.999961
FBgn0035670	CG10472	uncharacterized protein	0.0602157	10.5531	0.973299	0.99998	0.801939	10.5531	0.658672	0.999879	1.27837	10.5531	0.487297	0.916864
FBgn0035649	CG10483	uncharacterized protein	-0.710972	0.832484	0.167817	0.495457	-0.638091	0.832484	0.225731	0.670432	-0.772009	0.832484	0.127542	0.407212
FBgn0032748	CG10492	uncharacterized protein	-0.598482	3.60414	0.224514	0.593738	-0.412426	3.60414	0.633743	0.999879	0.40083	3.60414	0.660355	0.999961
FBgn0034634	CG10494	uncharacterized protein	0.413026	0.0580681	0.468329	0.899353	0.409773	0.0580681	0.472272	0.985	0.15516	0.0580681	0.795656	0.999961
FBgn0032750	CG10495	uncharacterized protein	-0.855336	0.826735	0.0597349	0.253398	-0.689082	0.826735	0.156767	0.538358	0.0869196	0.826735	0.90802	0.999961
FBgn0034612	CG10505	uncharacterized protein	-0.429769	5.4708	0.457262	0.88852	0.165697	5.4708	0.782456	0.999879	2.04896	5.4708	0.000779397	0.012426
FBgn0037057	CG10512	uncharacterized protein	1.47456	6.88259	0.00159932	0.0218027	0.246403	6.88259	0.700667	0.999879	0.422743	6.88259	0.463132	0.891321
FBgn0036549	CG10516	uncharacterized protein	0.423814	1.52526	0.475454	0.903671	0.641439	1.52526	0.194031	0.611424	0.725583	1.52526	0.120617	0.393933
FBgn0034583	CG10527	uncharacterized protein	0.588508	4.80733	0.249534	0.630385	0.949701	4.80733	0.0203617	0.130379	0.548395	4.80733	0.303556	0.705852
FBgn0034570	CG10543	uncharacterized protein	-0.627589	4.73565	0.209896	0.567634	0.546503	4.73565	0.304803	0.785593	0.551109	4.73565	0.298908	0.699607
FBgn0039321	CG10550	uncharacterized protein	0.0161715	3.649	0.980028	0.99998	-0.146669	3.649	0.816589	0.999879	0.380488	3.649	0.512191	0.935666
FBgn0030034	CG10555	uncharacterized protein	-0.278051	3.7414	0.835336	0.99998	-0.0716138	3.7414	0.976042	0.999879	0.452767	3.7414	0.532924	0.953939
FBgn0039323	CG10559	uncharacterized protein	0.935053	2.4131	0.0306771	0.160421	0.258034	2.4131	0.708466	0.999879	0.674811	2.4131	0.163322	0.480513
FBgn0002036	CG10561	uncharacterized protein	0.587431	2.23124	0.247364	0.628255	-0.134449	2.23124	0.90664	0.999879	-0.0186958	2.23124	0.988318	0.999961
FBgn0039326	CG10562	uncharacterized protein	-2.46612	5.96787	0.000283041	0.00717036	-2.27293	5.96787	0.000558226	0.0112364	-2.63475	5.96787	0.00016136	0.00478897
FBgn0037051	CG10565	uncharacterized protein	-0.360472	4.34742	0.645885	0.99998	-1.21075	4.34742	0.000846009	0.0144229	-1.30238	4.34742	0.000366865	0.00770891
FBgn0035630	CG10576	uncharacterized protein	0.662878	7.00809	0.148691	0.458883	-0.411003	7.00809	0.559403	0.999879	-0.980342	7.00809	0.0080279	0.0610691
FBgn0037046	CG10581	uncharacterized protein	-1.18027	0.921315	0.012736	0.0851718	-0.615826	0.921315	0.237252	0.691795	0.180822	0.921315	0.778214	0.999961
FBgn0037045	CG10584	uncharacterized protein	-0.94679	1.38424	0.0078375	0.0605621	-1.54348	1.38424	3.17606e-05	0.00194194	-0.716702	1.38424	0.0863068	0.313185
FBgn0032717	CG10600	uncharacterized protein	-1.05565	5.89994	0.0326942	0.167635	0.0402596	5.89994	0.94867	0.999879	0.220933	5.89994	0.715775	0.999961
FBgn0032721	CG10602	uncharacterized protein	1.55912	6.62076	0.00360309	0.0363979	0.658506	6.62076	0.219035	0.660283	0.281051	6.62076	0.634636	0.999961
FBgn0036286	CG10616	uncharacterized protein	0.756142	4.96046	0.0282598	0.151121	0.39331	4.96046	0.752094	0.999879	0.258381	4.96046	0.92808	0.999961
FBgn0032726	CG10621	uncharacterized protein	0.102578	4.53738	0.937347	0.99998	-0.775319	4.53738	0.55772	0.999879	-0.237328	4.53738	0.855826	0.999961
FBgn0032727	CG10623	uncharacterized protein	-0.446266	5.08167	0.459484	0.890709	-0.554618	5.08167	0.294952	0.771733	-0.233487	5.08167	0.771152	0.999961
FBgn0032818	CG10628	uncharacterized protein	0.317138	2.2081	0.647041	0.99998	-0.240882	2.2081	0.74719	0.999879	-0.487986	2.2081	0.388221	0.815366
FBgn0032817	CG10631	uncharacterized protein	0.337713	3.78963	0.621997	0.99998	-0.596808	3.78963	0.239856	0.695121	-0.27091	3.78963	0.715501	0.999961
FBgn0036290	CG10638	uncharacterized protein	0.168589	4.38437	0.793433	0.99998	-0.421033	4.38437	0.46163	0.974552	-0.492896	4.38437	0.37117	0.796611
FBgn0036292	CG10646	uncharacterized protein	-0.191025	0.766925	0.749319	0.99998	0.0904841	0.766925	0.881688	0.999879	0.300097	0.766925	0.608956	0.998393
FBgn0046302	CG10650	uncharacterized protein	0.861431	9.1041	0.0128316	0.0855117	0.853602	9.1041	0.0141805	0.100537	1.26355	9.1041	9.37763e-05	0.00335942
FBgn0036294	CG10654	uncharacterized protein	0.955156	-0.247767	0.162707	0.486089	0.0321955	-0.247767	0.964198	0.999879	-1.29969	-0.247767	0.0846062	0.309258
FBgn0036288	CG10660	uncharacterized protein	0.111277	5.4331	0.977567	0.99998	0.237582	5.4331	0.920237	0.999879	0.454935	5.4331	0.574726	0.981145
FBgn0039329	CG10669	uncharacterized protein	-0.0939042	1.36212	0.902148	0.99998	-0.515255	1.36212	0.343906	0.841828	0.121054	1.36212	0.873989	0.999961
FBgn0035588	CG10672	uncharacterized protein	1.4729	6.02454	0.000766993	0.0135887	0.91564	6.02454	0.0362662	0.195698	0.640228	6.02454	0.197477	0.539861
FBgn0036291	CG10681	uncharacterized protein	0.041757	1.44446	0.950435	0.99998	0.701566	1.44446	0.157694	0.540628	0.969186	1.44446	0.0349021	0.167645
FBgn0032752	CG10702	uncharacterized protein	-0.519158	1.06876	0.338029	0.751258	-0.792133	1.06876	0.0908503	0.374832	-0.998918	1.06876	0.0240553	0.129979
FBgn0036360	CG10713	uncharacterized protein	-0.740353	-0.199366	0.212823	0.572692	-1.16098	-0.199366	0.0569349	0.270916	-2.97713	-0.199366	0.000203547	0.00548095
FBgn0036362	CG10725	uncharacterized protein	-0.00450902	9.90136	0.994093	0.99998	-0.159258	9.90136	0.791536	0.999879	-0.992636	9.90136	0.0573584	0.237979
FBgn0034081	CG10731	uncharacterized protein	-0.0981871	2.83529	0.986869	0.99998	-0.609539	2.83529	0.195625	0.614693	-0.246965	2.83529	0.933881	0.999961
FBgn0034420	CG10737	uncharacterized protein	-0.392546	5.08532	0.566266	0.967411	-0.233743	5.08532	0.795299	0.999879	-0.197179	5.08532	0.836332	0.999961
FBgn0036368	CG10738	uncharacterized protein	1.02623	3.23006	0.0107204	0.0752834	-0.225496	3.23006	0.776412	0.999879	-0.371006	3.23006	0.574908	0.981145
FBgn0032845	CG10747	uncharacterized protein	-0.0547451	2.62433	0.979628	0.99998	-0.195574	2.62433	0.902251	0.999879	0.53461	2.62433	0.347508	0.76576
FBgn0029980	CG10778	uncharacterized protein	0.399883	4.05332	0.635737	0.99998	-0.361513	4.05332	0.705217	0.999879	-0.336822	4.05332	0.747055	0.999961
FBgn0034626	CG10795	uncharacterized protein	-0.752139	2.57947	0.0843815	0.318517	-0.399267	2.57947	0.549507	0.999879	0.254399	2.57947	0.767651	0.999961
FBgn0033821	CG10799	uncharacterized protein	0.596889	5.36605	0.738274	0.99998	0.523432	5.36605	0.769402	0.999879	0.7619	5.36605	0.670582	0.999961
FBgn0029664	CG10802	uncharacterized protein	0.278208	3.2188	0.763568	0.99998	0.0172853	3.2188	0.989515	0.999879	0.289972	3.2188	0.748582	0.999961
FBgn0029666	CG10803	uncharacterized protein	-0.846223	4.54059	0.0670093	0.273417	-0.10379	4.54059	0.883295	0.999879	0.301787	4.54059	0.63488	0.999961
FBgn0036052	CG10809	uncharacterized protein	-0.0542624	3.3201	0.983154	0.99998	0.440512	3.3201	0.563613	0.999879	0.585067	3.3201	0.249707	0.627694
FBgn0027552	CG10863	uncharacterized protein	1.45073	6.94367	1.69307e-05	0.00191223	0.742131	6.94367	0.0549913	0.264587	-0.353345	6.94367	0.741946	0.999961
FBgn0035475	CG10866	uncharacterized protein	-0.739302	2.13632	0.0781514	0.302187	-0.219412	2.13632	0.845928	0.999879	0.32291	2.13632	0.71946	0.999961
FBgn0031395	CG10874	uncharacterized protein	-0.0649328	3.12911	0.977835	0.99998	0.439462	3.12911	0.558683	0.999879	0.794178	3.12911	0.032427	0.16001
FBgn0038804	CG10877	uncharacterized protein	1.70504	5.46061	0.000400675	0.00893858	0.454161	5.46061	0.422809	0.935843	0.23805	5.46061	0.715717	0.999961
FBgn0037911	CG10898	uncharacterized protein	-0.363515	2.4669	0.6713	0.99998	0.0499921	2.4669	0.977286	0.999879	0.349388	2.4669	0.699248	0.999961
FBgn0034945	CG10904	uncharacterized protein	0.100866	2.42178	0.946295	0.99998	0.531096	2.42178	0.344107	0.841828	0.63447	2.42178	0.177263	0.504529
FBgn0036207	CG10907	uncharacterized protein	0.361364	3.03825	0.635327	0.99998	0.966268	3.03825	0.010216	0.0800348	0.56336	3.03825	0.284398	0.678816
FBgn0034289	CG10910	uncharacterized protein	0.848554	12.4453	0.0999765	0.356678	0.510851	12.4453	0.357553	0.858211	0.821872	12.4453	0.11246	0.376502
FBgn0034295	CG10911	uncharacterized protein	-0.775453	8.63523	0.196014	0.542726	0.801669	8.63523	0.181072	0.58405	0.143241	8.63523	0.816949	0.999961
FBgn0034296	CG10912	uncharacterized protein	-0.0571177	11.7057	0.9316	0.99998	1.14336	11.7057	0.0135505	0.0985374	1.20107	11.7057	0.0095751	0.0689145
FBgn0034307	CG10914	uncharacterized protein	-0.138473	1.5142	0.846498	0.99998	-0.831941	1.5142	0.0709712	0.318157	-0.349031	1.5142	0.573785	0.980462
FBgn0034312	CG10916	uncharacterized protein	0.262144	4.44544	0.771373	0.99998	0.876595	4.44544	0.0264098	0.156306	1.72831	4.44544	2.54125e-05	0.00150364
FBgn0029969	CG10932	uncharacterized protein	1.81428	6.21914	2.96239e-05	0.0024927	0.676619	6.21914	0.147205	0.521371	0.156583	6.21914	0.86648	0.999961
FBgn0034253	CG10936	uncharacterized protein	-1.49795	2.71137	0.0397022	0.191115	0.378248	2.71137	0.576843	0.999879	-2.11165	2.71137	0.00645648	0.0531956
FBgn0010620	CG10939	uncharacterized protein	0.437231	6.37405	0.530943	0.943644	0.477067	6.37405	0.451977	0.967231	-0.0188962	6.37405	0.991121	0.999961
FBgn0036320	CG10943	uncharacterized protein	0.365565	7.00409	0.531678	0.944432	1.76564	7.00409	0.000630409	0.0120773	1.54545	7.00409	0.00190715	0.0226408
FBgn0032857	CG10947	uncharacterized protein	0.325398	3.93317	0.772508	0.99998	-0.311266	3.93317	0.791512	0.999879	-0.317544	3.93317	0.78346	0.999961
FBgn0036317	CG10948	uncharacterized protein	-0.294987	3.33096	0.825526	0.99998	-0.00341918	3.33096	0.999029	0.999879	-0.00687827	3.33096	0.998076	0.999961
FBgn0032858	CG10949	uncharacterized protein	0.181481	2.53816	0.937453	0.99998	0.512513	2.53816	0.410235	0.921908	0.965502	2.53816	0.00259205	0.0285231
FBgn0030004	CG10958	uncharacterized protein	0.127854	0.972285	0.863829	0.99998	-0.272582	0.972285	0.682201	0.999879	0.408794	0.972285	0.495313	0.923239
FBgn0030010	CG10959	uncharacterized protein	0.995442	3.59825	0.0336933	0.171139	-1.34962	3.59825	0.00463029	0.0464096	-0.702304	3.59825	0.162795	0.479481
FBgn0036316	CG10960	uncharacterized protein	-0.033106	5.52079	0.961393	0.99998	-0.495221	5.52079	0.46932	0.981407	0.220049	5.52079	0.747501	0.999961
FBgn0030073	CG10962	uncharacterized protein	1.41174	3.77551	0.00300428	0.0327052	0.865708	3.77551	0.0712549	0.319059	1.04249	3.77551	0.0257083	0.13593
FBgn0036306	CG10973	uncharacterized protein	-0.425737	2.70982	0.459097	0.890383	-0.805035	2.70982	0.0909414	0.375018	-0.337965	2.70982	0.579096	0.985397
FBgn0037379	CG10979	uncharacterized protein	-0.172057	3.61742	0.869474	0.99998	-0.256117	3.61742	0.777569	0.999879	0.641375	3.61742	0.177317	0.504529
FBgn0036305	CG10984	uncharacterized protein	-0.0716297	3.03791	0.94995	0.99998	-0.0623601	3.03791	0.956561	0.999879	0.205314	3.03791	0.834455	0.999961
FBgn0263353	CG11000	uncharacterized protein	-2.64263	0.881336	6.69444e-06	0.00126603	-1.91838	0.881336	0.000149104	0.00477368	-2.61859	0.881336	6.49609e-06	0.000771909
FBgn0034455	CG11007	uncharacterized protein	0.0300045	3.23144	0.97307	0.99998	-0.415445	3.23144	0.500505	0.999879	-0.231279	3.23144	0.764678	0.999961
FBgn0037235	CG1103	uncharacterized protein	-0.280058	2.12311	0.780733	0.99998	0.320181	2.12311	0.727331	0.999879	0.515442	2.12311	0.373324	0.798929
FBgn0031736	CG11030	uncharacterized protein	-0.0554054	2.65046	0.955435	0.99998	-1.03804	2.65046	0.00884175	0.0722529	-0.980002	2.65046	0.0141347	0.0897992
FBgn0031741	CG11034	uncharacterized protein	0.638727	6.75028	0.351148	0.768899	-0.0618411	6.75028	0.927962	0.999879	-0.27304	6.75028	0.689616	0.999961
FBgn0037544	CG11035	uncharacterized protein	0.443391	2.18611	0.511309	0.926298	0.251295	2.18611	0.816406	0.999879	0.0425453	2.18611	0.978149	0.999961
FBgn0037465	CG1105	uncharacterized protein	1.02027	4.26195	0.0423468	0.199863	1.67902	4.26195	0.00173544	0.0236829	1.82268	4.26195	0.000857676	0.0131349
FBgn0031836	CG11050	uncharacterized protein	0.243864	7.49669	0.681429	0.99998	0.562767	7.49669	0.313468	0.799232	1.7667	7.49669	0.00204867	0.0239365
FBgn0028467	CG11070	uncharacterized protein	0.374488	3.98693	0.61583	0.996603	-0.00661226	3.98693	0.995927	0.999879	0.248401	3.98693	0.798632	0.999961
FBgn0039929	CG11076	uncharacterized protein	-0.235385	4.38364	0.799237	0.99998	-1.52575	4.38364	0.000117486	0.00427093	-1.42315	4.38364	0.000229487	0.00585013
FBgn0039241	CG11089	uncharacterized protein	-0.255785	2.65167	0.769043	0.99998	-1.24663	2.65167	0.00110541	0.0172869	-0.852788	2.65167	0.0358267	0.171076
FBgn0030528	CG11095	uncharacterized protein	0.64028	2.79345	0.168807	0.497091	0.680203	2.79345	0.122695	0.465153	1.36271	2.79345	0.000112611	0.00386679
FBgn0030522	CG11103	uncharacterized protein	0.247214	2.18252	0.734244	0.99998	-0.069808	2.18252	0.932045	0.999879	0.328494	2.18252	0.62422	0.999961
FBgn0034535	CG11110	uncharacterized protein	0.628723	1.92497	0.210097	0.567989	-0.0668792	1.92497	0.928322	0.999879	0.335255	1.92497	0.598134	0.993765
FBgn0030266	CG11122	uncharacterized protein	-0.322966	4.41539	0.621684	0.99998	0.466838	4.41539	0.413666	0.925683	0.565228	4.41539	0.28112	0.674556
FBgn0033169	CG11123	uncharacterized protein	-0.45031	1.93704	0.424437	0.856244	-1.25005	1.93704	0.00712544	0.0625071	-0.540692	1.93704	0.313502	0.721188
FBgn0033174	CG11125	uncharacterized protein	2.16318	3.26101	0.000127091	0.00461386	0.950327	3.26101	0.0545019	0.263032	1.19274	3.26101	0.0147525	0.0927107
FBgn0033178	CG11127	uncharacterized protein	0.284213	3.69399	0.766052	0.99998	0.0753999	3.69399	0.95643	0.999879	-0.00312011	3.69399	0.998268	0.999961
FBgn0030518	CG11134	uncharacterized protein	0.396586	4.69899	0.518728	0.932632	0.20249	4.69899	0.784402	0.999879	-0.0784677	4.69899	0.921716	0.999961
FBgn0033177	CG11141	uncharacterized protein	1.73918	4.31393	0.000394122	0.00883667	1.459	4.31393	0.00174362	0.0236829	1.55242	4.31393	0.00106169	0.0154725
FBgn0031734	CG11147	uncharacterized protein	0.863213	2.19393	0.0599774	0.254161	0.232768	2.19393	0.724165	0.999879	-0.626881	2.19393	0.217579	0.574475
FBgn0031732	CG11149	uncharacterized protein	0.422107	5.14225	0.471394	0.901547	0.304289	5.14225	0.636671	0.999879	0.46465	5.14225	0.412201	0.838843
FBgn0030519	CG11151	uncharacterized protein	1.3736	9.90847	0.00245725	0.0286281	1.0606	9.90847	0.0179345	0.119249	0.868669	9.90847	0.0604893	0.247185
FBgn0039927	CG11155	uncharacterized protein	-0.220448	4.87962	0.754243	0.99998	-0.794018	4.87962	0.0835899	0.356265	-0.324372	4.87962	0.615583	0.999961
FBgn0030511	CG11158	uncharacterized protein	1.77098	3.65206	2.54768e-05	0.00232783	0.902439	3.65206	0.0231571	0.143096	0.343621	3.65206	0.644381	0.999961
FBgn0037297	CG1116	uncharacterized protein	0.2982	2.89876	0.829229	0.99998	0.261714	2.89876	0.869858	0.999879	0.592814	2.89876	0.234571	0.605951
FBgn0030509	CG11162	uncharacterized protein	1.6979	5.13796	0.000183297	0.00551546	0.741031	5.13796	0.110858	0.432581	1.63309	5.13796	0.000273332	0.00646143
FBgn0039249	CG11168	uncharacterized protein	0.587314	4.17185	0.248342	0.629146	0.598161	4.17185	0.232944	0.683831	0.612551	4.17185	0.213306	0.567791
FBgn0034705	CG11170	uncharacterized protein	0.0399528	2.10259	0.969707	0.99998	0.325828	2.10259	0.664183	0.999879	0.899099	2.10259	0.0245233	0.131632
FBgn0030499	CG11178	uncharacterized protein	0.0322199	4.7449	0.98758	0.99998	0.956086	4.7449	0.00568025	0.0527303	1.26028	4.7449	0.000186816	0.00523144
FBgn0034528	CG11180	uncharacterized protein	-2.18198	4.22751	0.00521601	0.0468691	-1.49963	4.22751	0.0396046	0.208052	-1.26138	4.22751	0.0772546	0.28991
FBgn0034507	CG11192	uncharacterized protein	-0.949322	1.30611	0.0664388	0.271908	-2.9328	1.30611	2.63405e-05	0.00170001	-1.66831	1.30611	0.00251636	0.02807
FBgn0034500	CG11200	Carbonyl reductase	0.397895	3.74272	0.491243	0.912262	1.1345	3.74272	0.0336983	0.186749	2.42248	3.74272	0.000141687	0.00438725
FBgn0037195	CG11226	uncharacterized protein	-1.26518	0.0412198	0.00740196	0.0584963	-1.06417	0.0412198	0.0239751	0.146477	-0.686766	0.0412198	0.170686	0.495543
FBgn0031860	CG11236	uncharacterized protein	0.685677	3.40794	0.547788	0.95786	0.315219	3.40794	0.781848	0.999879	-0.113135	3.40794	0.920599	0.999961
FBgn0037186	CG11241	uncharacterized protein	2.07725	4.16637	0.000196395	0.00567452	1.1092	4.16637	0.0236011	0.144848	1.27192	4.16637	0.00980826	0.0700861
FBgn0037120	CG11247	uncharacterized protein	-0.481284	3.90832	0.523942	0.938479	-0.326419	3.90832	0.849924	0.999879	0.438407	3.90832	0.638466	0.999961
FBgn0037117	CG11248	uncharacterized protein	0.431001	3.15871	0.475863	0.903718	0.125655	3.15871	0.880341	0.999879	0.387368	3.15871	0.543283	0.960639
FBgn0034442	CG11257	uncharacterized protein	0.41516	1.33578	0.507503	0.924196	0.00590696	1.33578	0.994971	0.999879	0.694845	1.33578	0.133031	0.419547
FBgn0036334	CG11267	uncharacterized protein	1.02984	6.20259	0.0325491	0.167402	-0.0342919	6.20259	0.957239	0.999879	-1.61979	6.20259	0.00153104	0.0194538
FBgn0034706	CG11275	uncharacterized protein	1.31251	2.70362	0.019414	0.114818	1.80849	2.70362	0.00250253	0.0305564	1.55546	2.70362	0.00727125	0.0579136
FBgn0036342	CG11279	uncharacterized protein	-0.264122	2.56269	0.658781	0.99998	-0.770425	2.56269	0.133792	0.49075	-1.07406	2.56269	0.0303102	0.152149
FBgn0037279	CG1129	uncharacterized protein	0.856402	6.3834	0.0704212	0.282658	1.30045	6.3834	0.00476895	0.0473558	0.905536	6.3834	0.053067	0.223944
FBgn0034901	CG11300	uncharacterized protein	2.05451	1.65885	0.199395	0.549654	-7.10748	1.65885	0.0235233	0.144808	-6.61463	1.65885	0.0197144	0.112267
FBgn0037106	CG11307	uncharacterized protein	0.785629	2.67759	0.077936	0.302187	0.883353	2.67759	0.0387479	0.205409	1.18033	2.67759	0.0036876	0.0367045
FBgn0037070	CG11309	uncharacterized protein	0.82717	2.83601	0.0295989	0.156501	0.259038	2.83601	0.818589	0.999879	0.80511	2.83601	0.0370726	0.175174
FBgn0039818	CG11318	uncharacterized protein	1.40663	5.99046	0.00112977	0.017533	1.20561	5.99046	0.00440318	0.0450966	0.574225	5.99046	0.270366	0.658465
FBgn0031835	CG11319	uncharacterized protein	-0.2745	2.56099	0.684549	0.99998	-0.343375	2.56099	0.588565	0.999879	-0.0852456	2.56099	0.911586	0.999961
FBgn0039849	CG11334	uncharacterized protein	0.787557	4.11224	0.0404106	0.193172	-0.180334	4.11224	0.907975	0.999879	-0.418236	4.11224	0.58446	0.989142
FBgn0035552	CG11350	uncharacterized protein	-2.99357	5.57238	0.148407	0.458355	1.33698	5.57238	0.47835	0.991573	-8.38561	5.57238	0.00800375	0.0609718
FBgn0035558	CG11357	uncharacterized protein	0.0347001	4.63946	0.980502	0.99998	-0.563824	4.63946	0.284849	0.75997	0.188572	4.63946	0.872299	0.999961
FBgn0035490	CG1136	uncharacterized protein	-0.667073	1.48086	0.179478	0.513553	-0.277286	1.48086	0.666462	0.999879	-0.837732	1.48086	0.0704819	0.272673
FBgn0039920	CG11360	uncharacterized protein	-0.0421605	3.94393	0.950927	0.99998	-0.456845	3.94393	0.417328	0.930549	0.0432728	3.94393	0.949702	0.999961
FBgn0037185	CG11367	uncharacterized protein	-0.832919	0.810626	0.133907	0.430578	-2.0773	0.810626	0.00115771	0.0178162	-0.665231	0.810626	0.235873	0.607962
FBgn0037181	CG11370	uncharacterized protein	1.79543	4.14951	0.0105762	0.0746575	1.69311	4.14951	0.0149012	0.104373	-0.214683	4.14951	0.742384	0.999961
FBgn0031217	CG11377	uncharacterized protein	1.30851	3.977	0.00131692	0.0193873	0.378076	3.977	0.558201	0.999879	-0.534726	3.977	0.321572	0.731651
FBgn0040364	CG11378	uncharacterized protein	0.519752	8.23848	0.352409	0.769752	0.615465	8.23848	0.211306	0.6455	0.433715	8.23848	0.498555	0.925628
FBgn0040363	CG11384	uncharacterized protein	-0.881925	4.3886	0.10385	0.365272	-1.15976	4.3886	0.0323145	0.181229	-1.90034	4.3886	0.00139802	0.0183071
FBgn0035300	CG1139	uncharacterized protein	-0.643529	2.1169	0.593171	0.981263	-0.0679655	2.1169	0.954373	0.999879	1.03299	2.1169	0.386991	0.814044
FBgn0037022	CG11396	uncharacterized protein	0.339235	4.14288	0.755535	0.99998	0.820387	4.14288	0.0230488	0.142752	0.905188	4.14288	0.00797744	0.0609132
FBgn0040366	CG11398	uncharacterized protein	-0.373953	0.865019	0.580419	0.973916	0.0985691	0.865019	0.920036	0.999879	0.314739	0.865019	0.678652	0.999961
FBgn0037021	CG11399	uncharacterized protein	-0.127963	2.73542	0.878132	0.99998	0.0614004	2.73542	0.943478	0.999879	0.265918	2.73542	0.718847	0.999961
FBgn0024366	CG11409	uncharacterized protein	-1.33339	-0.250635	0.00478089	0.0439799	-0.486189	-0.250635	0.385655	0.893287	-1.96612	-0.250635	0.000200645	0.00544859
FBgn0035024	CG11414	uncharacterized protein	-0.33254	4.67161	0.817942	0.99998	-0.462914	4.67161	0.552283	0.999879	0.0350039	4.67161	0.99382	0.999961
FBgn0024364	CG11417	uncharacterized protein	-1.50961	3.4514	0.00995907	0.0711662	-1.13611	3.4514	0.043166	0.220079	-1.14072	3.4514	0.0417258	0.189832
FBgn0037504	CG1142	uncharacterized protein	-0.464973	2.92848	0.412598	0.842816	-0.428717	2.92848	0.453697	0.968339	-0.905828	2.92848	0.0870284	0.315241
FBgn0037166	CG11426	uncharacterized protein	0.141552	4.19283	0.898223	0.99998	0.247389	4.19283	0.790776	0.999879	0.752548	4.19283	0.0773607	0.290174
FBgn0035359	CG1143	uncharacterized protein	-1.17351	0.519991	0.0061945	0.0520927	1.80016	0.519991	1.24163e-05	0.00124122	1.14209	0.519991	0.00185241	0.0222149
FBgn0029713	CG11436	uncharacterized protein	0.0388619	1.43776	0.962577	0.99998	-0.12914	1.43776	0.870257	0.999879	0.0119236	1.43776	0.988639	0.999961
FBgn0029715	CG11444	uncharacterized protein	0.374017	5.62523	0.697439	0.99998	-0.143833	5.62523	0.946785	0.999879	-0.253322	5.62523	0.867074	0.999961
FBgn0038737	CG11447	uncharacterized protein	0.0781606	2.10352	0.950933	0.99998	-0.218862	2.10352	0.830556	0.999879	-0.135305	2.10352	0.909695	0.999961
FBgn0038734	CG11453	uncharacterized protein	0.359457	6.30534	0.662855	0.99998	0.0541244	6.30534	0.971561	0.999879	0.275594	6.30534	0.786791	0.999961
FBgn0031224	CG11454	uncharacterized protein	-0.215921	3.97092	0.885647	0.99998	0.295596	3.97092	0.799931	0.999879	0.493214	3.97092	0.434454	0.860653
FBgn0037031	CG11456	uncharacterized protein	-0.174575	1.7011	0.878693	0.99998	-0.342704	1.7011	0.66952	0.999879	-0.108442	1.7011	0.932303	0.999961
FBgn0035346	CG1146	uncharacterized protein	0.180217	4.86315	0.928359	0.99998	0.661821	4.86315	0.12953	0.480758	0.230927	4.86315	0.891199	0.999961
FBgn0039671	CG11470	uncharacterized protein	1.32221	8.66852	0.0121807	0.0825464	1.48849	8.66852	0.00582692	0.0536024	0.881113	8.66852	0.0930104	0.331883
FBgn0034688	CG11474	uncharacterized protein	0.863789	3.54285	0.0106349	0.0749418	-0.0487647	3.54285	0.987808	0.999879	-0.203842	3.54285	0.923975	0.999961
FBgn0039733	CG11504	uncharacterized protein	-0.423294	2.20961	0.581735	0.974617	0.339602	2.20961	0.739249	0.999879	0.373276	2.20961	0.683791	0.999961
FBgn0037156	CG11523	uncharacterized protein	0.282798	2.7652	0.694533	0.99998	-0.300607	2.7652	0.667775	0.999879	0.0185371	2.7652	0.983087	0.999961
FBgn0035400	CG11537	uncharacterized protein	1.11315	6.82153	0.00894064	0.065916	0.86602	6.82153	0.0517005	0.254497	1.02527	6.82153	0.0168977	0.101228
FBgn0039859	CG11539	uncharacterized protein	0.797974	0.545458	0.0502078	0.225949	0.20847	0.545458	0.833353	0.999879	0.286697	0.545458	0.762818	0.999961
FBgn0086856	CG11555	uncharacterized protein	0.200889	2.87171	0.884045	0.99998	-0.874619	2.87171	0.0178195	0.118753	-0.747443	2.87171	0.0653696	0.260709
FBgn0036249	CG11560	uncharacterized protein	0.113037	1.93352	0.919218	0.99998	0.389407	1.93352	0.578833	0.999879	0.768677	1.93352	0.0676398	0.26577
FBgn0031247	CG11562	uncharacterized protein	0.970963	2.82849	0.0189815	0.113165	0.0879293	2.82849	0.917659	0.999879	-0.412116	2.82849	0.503486	0.930726
FBgn0039868	CG11563	uncharacterized protein	-0.948718	2.19516	0.0657828	0.270311	-2.42367	2.19516	0.000110123	0.00407053	-2.07249	2.19516	0.000398049	0.00811262
FBgn0035524	CG11583	uncharacterized protein	-0.549441	2.29457	0.300911	0.700948	-1.60251	2.29457	0.000270383	0.00704587	-1.40329	2.29457	0.000810811	0.0126377
FBgn0030543	CG11585	uncharacterized protein	-2.0356	1.39169	0.175248	0.50709	2.52003	1.39169	0.0700358	0.315006	-5.40013	1.39169	0.0156158	0.0962696
FBgn0035520	CG11586	uncharacterized protein	0.305666	2.95651	0.725453	0.99998	0.787575	2.95651	0.0541496	0.262057	0.748113	2.95651	0.0759092	0.28552
FBgn0030545	CG11590	uncharacterized protein	0.584379	3.78352	0.258433	0.642736	0.463167	3.78352	0.417094	0.930408	0.758737	3.78352	0.102268	0.352991
FBgn0035488	CG11593	uncharacterized protein	0.765187	3.93188	0.0538859	0.236447	1.30516	3.93188	0.000159705	0.0049381	1.23055	3.93188	0.000324808	0.0072211
FBgn0035484	CG11594	uncharacterized protein	1.50763	3.70575	0.0507224	0.22751	0.246189	3.70575	0.735872	0.999879	-0.291869	3.70575	0.68936	0.999961
FBgn0023522	CG11596	uncharacterized protein	0.0328799	3.96518	0.993172	0.99998	0.317723	3.96518	0.825401	0.999879	0.33246	3.96518	0.805207	0.999961
FBgn0031244	CG11601	uncharacterized protein	-0.0792588	2.4643	0.910724	0.99998	-0.792134	2.4643	0.0938414	0.383656	-0.472916	2.4643	0.398146	0.825623
FBgn0037313	CG1161	uncharacterized protein	0.215854	5.69275	0.81243	0.99998	0.278922	5.69275	0.734638	0.999879	0.337827	5.69275	0.650341	0.999961
FBgn0030638	CG11655	uncharacterized protein	-1.02068	1.9843	0.026096	0.142953	-1.45103	1.9843	0.00207704	0.0267678	-1.03978	1.9843	0.0228625	0.12562
FBgn0036196	CG11658	uncharacterized protein	0.101134	5.31138	0.97041	0.99998	0.357836	5.31138	0.740657	0.999879	1.24699	5.31138	9.67986e-05	0.00343741
FBgn0038113	CG11668	uncharacterized protein	-0.271031	0.668381	0.674067	0.99998	-0.332397	0.668381	0.606137	0.999879	-1.00633	0.668381	0.122546	0.397321
FBgn0037563	CG11672	uncharacterized protein	0.622492	7.08941	0.244348	0.624071	-0.256242	7.08941	0.668301	0.999879	-1.04857	7.08941	0.0360622	0.1721
FBgn0030678	CG11679	uncharacterized protein	0.292676	3.45342	0.81058	0.99998	0.163715	3.45342	0.928856	0.999879	-0.167093	3.45342	0.926943	0.999961
FBgn0040551	CG11686	uncharacterized protein	0.908875	6.06372	0.00922358	0.0674516	1.15749	6.06372	0.00048843	0.0102259	1.3409	6.06372	7.53492e-05	0.00291781
FBgn0030316	CG11695	uncharacterized protein	-0.435893	1.45237	0.441384	0.873171	-0.0248083	1.45237	0.970099	0.999879	0.197772	1.45237	0.758168	0.999961
FBgn0030314	CG11696	uncharacterized protein	0.113029	1.56409	0.926893	0.99998	0.0149086	1.56409	0.990924	0.999879	0.355962	1.56409	0.650339	0.999961
FBgn0029856	CG11700	uncharacterized protein	1.17884	4.74297	0.014036	0.0910213	0.228998	4.74297	0.709303	0.999879	0.523339	4.74297	0.337132	0.752611
FBgn0031115	CG11710	uncharacterized protein	0.0736874	3.30658	0.920052	0.99998	-0.730832	3.30658	0.126718	0.474215	-0.147815	3.30658	0.836	0.999961
FBgn0264712	CG1172	uncharacterized protein	-0.307096	3.66715	0.80917	0.99998	-0.904919	3.66715	0.00771514	0.0658337	-0.165256	3.66715	0.938527	0.999961
FBgn0037777	CG11722	uncharacterized protein	0.797164	2.76849	0.0572955	0.246575	0.228095	2.76849	0.799436	0.999879	-1.14913	2.76849	0.00267834	0.029118
FBgn0031391	CG11723	uncharacterized protein	0.368497	2.70798	0.720858	0.99998	0.307859	2.70798	0.815031	0.999879	0.571734	2.70798	0.275954	0.667585
FBgn0037592	CG11737	uncharacterized protein	0.87478	6.05279	0.050105	0.225641	1.12585	6.05279	0.00862209	0.0710383	3.27346	6.05279	2.96084e-07	0.000141632
FBgn0040531	CG11741	uncharacterized protein	-0.879101	0.998691	0.142322	0.446686	-1.02148	0.998691	0.0919575	0.378058	0.104349	0.998691	0.864977	0.999961
FBgn0030292	CG11752	uncharacterized protein	1.31312	6.34184	0.00240885	0.0283895	1.30659	6.34184	0.00251715	0.0306888	0.312108	6.34184	0.63046	0.999961
FBgn0037603	CG11753	uncharacterized protein	-0.0273121	3.34658	0.991485	0.99998	0.351703	3.34658	0.734541	0.999879	0.806213	3.34658	0.0270946	0.140608
FBgn0037611	CG11755	uncharacterized protein	-0.331307	0.343972	0.57076	0.968514	-1.07614	0.343972	0.0306304	0.174797	-0.119163	0.343972	0.848526	0.999961
FBgn0039252	CG11771	uncharacterized protein	0.792516	5.25248	0.0300519	0.158458	-0.221717	5.25248	0.902414	0.999879	-0.571568	5.25248	0.276481	0.668353
FBgn0033527	CG11777	uncharacterized protein	0.605848	1.33647	0.223965	0.592673	0.586204	1.33647	0.249915	0.709735	0.403216	1.33647	0.539876	0.958897
FBgn0038683	CG11779	uncharacterized protein	0.585128	3.98785	0.251642	0.633349	-1.29516	3.98785	0.000585415	0.0116396	-1.35972	3.98785	0.000339951	0.0074168
FBgn0034495	CG11788	uncharacterized protein	-0.110974	0.159037	0.853451	0.99998	-0.973665	0.159037	0.0679866	0.307636	-0.691093	0.159037	0.20105	0.546802
FBgn0039265	CG11790	uncharacterized protein	0.855977	4.35308	0.0143503	0.0925429	0.127427	4.35308	0.955844	0.999879	-0.184354	4.35308	0.9251	0.999961
FBgn0039266	CG11791	uncharacterized protein	0.116029	7.26961	0.954552	0.99998	-0.0720205	7.26961	0.973777	0.999879	0.0635532	7.26961	0.977118	0.999961
FBgn0033996	CG11807	uncharacterized protein	0.362699	3.33332	0.592653	0.980959	0.365463	3.33332	0.588197	0.999879	0.79216	3.33332	0.067572	0.26577
FBgn0034000	CG11808	uncharacterized protein	-0.304142	2.66926	0.614088	0.995368	0.388881	2.66926	0.502592	0.999879	0.539528	2.66926	0.316299	0.725118
FBgn0036099	CG11811	uncharacterized protein	0.462719	3.89186	0.461714	0.892365	-0.402289	3.89186	0.569842	0.999879	-0.436245	3.89186	0.509487	0.933917
FBgn0033519	CG11825	uncharacterized protein	0.729008	0.578303	0.187808	0.528685	-0.790327	0.578303	0.161608	0.548629	-2.11962	0.578303	0.00106796	0.0155361
FBgn0039272	CG11836	uncharacterized protein	0.139254	2.37716	0.817307	0.99998	0.896355	2.37716	0.0849013	0.359967	1.59446	2.37716	0.0032842	0.0337211
FBgn0039627	CG11837	uncharacterized protein	-1.45012	1.44674	0.00908482	0.0666767	-2.80786	1.44674	6.08136e-05	0.00285497	-2.12902	1.44674	0.000535189	0.0098465
FBgn0039271	CG11839	uncharacterized protein	-0.332732	1.97392	0.58529	0.977754	-0.291349	1.97392	0.640771	0.999879	-0.155989	1.97392	0.81696	0.999961
FBgn0039297	CG11852	uncharacterized protein	-0.0367403	4.39406	0.987477	0.99998	0.160383	4.39406	0.932143	0.999879	0.0461917	4.39406	0.984199	0.999961
FBgn0039303	CG11857	uncharacterized protein	0.781081	6.3291	0.0663693	0.27176	-0.364121	6.3291	0.609927	0.999879	-0.399204	6.3291	0.552831	0.967633
FBgn0039305	CG11858	uncharacterized protein	0.609594	3.94633	0.24063	0.618069	0.303689	3.94633	0.619258	0.999879	-0.476372	3.94633	0.391485	0.818816
FBgn0039633	CG11873	uncharacterized protein	-0.354298	4.15835	0.771876	0.99998	-0.193476	4.15835	0.939852	0.999879	-0.145688	4.15835	0.962367	0.999961
FBgn0039310	CG11878	uncharacterized protein	-3.2343	0.913826	0.000456344	0.00979152	-0.291742	0.913826	0.664497	0.999879	-2.56358	0.913826	0.00185039	0.0222149
FBgn0039642	CG11882	uncharacterized protein	-0.339156	1.27132	0.565034	0.966835	-0.0182142	1.27132	0.977379	0.999879	0.635834	1.27132	0.217721	0.574653
FBgn0033538	CG11883	uncharacterized protein	-0.965842	1.18658	0.0307478	0.160489	-0.314967	1.18658	0.61851	0.999879	-1.35942	1.18658	0.00230305	0.026225
FBgn0031253	CG11885	uncharacterized protein	-0.181346	2.92804	0.79017	0.99998	0.160059	2.92804	0.816411	0.999879	0.495838	2.92804	0.368748	0.794348
FBgn0039316	CG11893	uncharacterized protein	-3.23911	6.38798	0.00172597	0.022785	-2.29249	6.38798	0.0131695	0.0965465	-2.34322	6.38798	0.0116996	0.078759
FBgn0039645	CG11898	uncharacterized protein	1.99098	6.45192	0.0048689	0.0445375	0.654209	6.45192	0.304724	0.785593	0.260652	6.45192	0.684941	0.999961
FBgn0014427	CG11899	uncharacterized protein	1.77949	4.93876	0.00794654	0.0611365	1.52093	4.93876	0.0201052	0.129319	0.247265	4.93876	0.69457	0.999961
FBgn0028647	CG11902	uncharacterized protein	0.00799896	2.19866	0.995916	0.99998	-0.122591	2.19866	0.930138	0.999879	0.285764	2.19866	0.776149	0.999961
FBgn0034425	CG11906	uncharacterized protein	-0.202702	1.98821	0.88549	0.99998	-0.101305	1.98821	0.953682	0.999879	0.284016	1.98821	0.802876	0.999961
FBgn0031249	CG11911	uncharacterized protein	0.548705	10.7158	0.826462	0.99998	1.2547	10.7158	0.621372	0.999879	2.07915	10.7158	0.427151	0.854511
FBgn0031248	CG11912	uncharacterized protein	0.41645	9.39533	0.865877	0.99998	1.69885	9.39533	0.504295	0.999879	2.58607	9.39533	0.328643	0.741749
FBgn0039274	CG11920	uncharacterized protein	-1.27539	2.15789	0.00382047	0.0378879	-1.70057	2.15789	0.000361261	0.00827273	-1.50403	2.15789	0.000954653	0.0141407
FBgn0031638	CG11927	uncharacterized protein	0.443735	1.90208	0.475635	0.903671	0.73087	1.90208	0.0975041	0.395266	0.88504	1.90208	0.0271994	0.141062
FBgn0034436	CG11961	uncharacterized protein	0.694654	8.96441	0.114099	0.387047	-0.246029	8.96441	0.816788	0.999879	-0.387609	8.96441	0.608738	0.998237
FBgn0037644	CG11964	uncharacterized protein	0.205204	3.0364	0.83512	0.99998	-0.225366	3.0364	0.811167	0.999879	0.0780992	3.0364	0.946187	0.999961
FBgn0027503	CG11970	uncharacterized protein	-0.407365	2.96674	0.654167	0.99998	-0.0361796	2.96674	0.991251	0.999879	0.222536	2.96674	0.913121	0.999961
FBgn0037648	CG11975	uncharacterized protein	-0.251763	4.45955	0.896264	0.99998	0.285579	4.45955	0.863303	0.999879	0.626862	4.45955	0.172134	0.497627
FBgn0037652	CG11980	uncharacterized protein	0.745405	4.10287	0.06274	0.261508	0.0716724	4.10287	0.970382	0.999879	-0.281351	4.10287	0.809671	0.999961
FBgn0037656	CG11986	uncharacterized protein	0.35423	1.78675	0.657966	0.99998	0.631296	1.78675	0.18471	0.590664	1.15763	1.78675	0.00118047	0.0165797
FBgn0037312	CG11999	uncharacterized protein	0.827092	5.12046	0.0442427	0.206653	0.486833	5.12046	0.406801	0.919174	-0.591032	5.12046	0.243851	0.619524
FBgn0035236	CG12004	uncharacterized protein	0.287885	7.16726	0.753804	0.99998	0.305977	7.16726	0.728632	0.999879	0.737002	7.16726	0.0832866	0.305909
FBgn0037293	CG12007	uncharacterized protein	0.754543	5.66261	0.124412	0.409602	0.859062	5.66261	0.0716131	0.320153	1.3542	5.66261	0.00381387	0.0374193
FBgn0035443	CG12010	uncharacterized protein	-0.0412282	1.15934	0.96853	0.99998	0.529199	1.15934	0.333903	0.826323	0.285504	1.15934	0.724916	0.999961
FBgn0035444	CG12012	uncharacterized protein	0.138763	6.38632	0.94487	0.99998	1.62073	6.38632	7.34311e-06	0.000880817	2.59663	6.38632	2.50498e-08	2.88732e-05
FBgn0035283	CG12024	uncharacterized protein	-0.742884	1.98706	0.091791	0.335179	-0.770413	1.98706	0.0751301	0.329891	-0.269866	1.98706	0.742455	0.999961
FBgn0035285	CG12025	uncharacterized protein	-0.772227	4.84977	0.0220478	0.12646	-0.262267	4.84977	0.925591	0.999879	0.382816	4.84977	0.774299	0.999961
FBgn0039831	CG12054	uncharacterized protein	0.278468	6.54831	0.668991	0.99998	0.474279	6.54831	0.398156	0.90924	0.421764	6.54831	0.470285	0.897493
FBgn0030099	CG12056	uncharacterized protein	0.384864	2.49242	0.601269	0.986586	0.105462	2.49242	0.932371	0.999879	-0.0126727	2.49242	0.992417	0.999961
FBgn0030098	CG12057	uncharacterized protein	-1.42264	8.05213	0.594681	0.982915	-0.193398	8.05213	0.941001	0.999879	1.6304	8.05213	0.544584	0.961267
FBgn0030052	CG12065	uncharacterized protein	0.245968	5.4355	0.749145	0.99998	0.550853	5.4355	0.299885	0.779283	-0.179553	5.4355	0.827905	0.999961
FBgn0030065	CG12075	uncharacterized protein	-0.603419	1.38208	0.391156	0.817155	0.54944	1.38208	0.427685	0.940474	-0.590318	1.38208	0.39893	0.825843
FBgn0035426	CG12078	uncharacterized protein	2.09689	0.238101	0.125574	0.412925	3.91818	0.238101	0.00636761	0.057424	4.96953	0.238101	0.00119621	0.0167428
FBgn0037386	CG1208	uncharacterized protein	0.251308	6.01402	0.672044	0.99998	-0.659825	6.01402	0.224428	0.66827	0.216789	6.01402	0.716639	0.999961
FBgn0030053	CG12081	uncharacterized protein	-0.679594	2.7702	0.15541	0.472271	-0.337353	2.7702	0.610533	0.999879	0.565968	2.7702	0.279241	0.672428
FBgn0043458	CG12084	uncharacterized protein	-0.100566	4.40343	0.971106	0.99998	-0.104661	4.40343	0.969596	0.999879	0.351941	4.40343	0.753099	0.999961
FBgn0035228	CG12091	uncharacterized protein	-0.372643	5.43092	0.72008	0.99998	-0.590639	5.43092	0.239096	0.694171	-0.129875	5.43092	0.961431	0.999961
FBgn0035372	CG12093	uncharacterized protein	-0.121677	2.5098	0.87651	0.99998	0.668576	2.5098	0.166609	0.557504	0.857016	2.5098	0.0498004	0.214956
FBgn0030457	CG12096	uncharacterized protein	0.511632	3.3077	0.411253	0.841459	0.184258	3.3077	0.933613	0.999879	0.296271	3.3077	0.836112	0.999961
FBgn0035232	CG12099	uncharacterized protein	0.479512	5.79367	0.434376	0.86537	0.560509	5.79367	0.290309	0.768561	0.85865	5.79367	0.0265625	0.138911
FBgn0035238	CG12104	uncharacterized protein	-0.01747	2.32078	0.994201	0.99998	-0.104279	2.32078	0.96141	0.999879	0.468138	2.32078	0.496405	0.924349
FBgn0035241	CG12105	uncharacterized protein	-0.518382	0.0286377	0.387108	0.810495	0.466285	0.0286377	0.432736	0.945716	-0.259766	0.0286377	0.667311	0.999961
FBgn0030100	CG12106	uncharacterized protein	-0.0278014	0.123567	0.995021	0.99998	-0.417021	0.123567	0.556822	0.999879	0.0894814	0.123567	0.948023	0.999961
FBgn0033209	CG12107	uncharacterized protein	0.691838	5.1434	0.102962	0.363073	-0.180207	5.1434	0.914129	0.999879	0.141809	5.1434	0.93889	0.999961
FBgn0030048	CG12112	uncharacterized protein	2.32007	5.68371	2.40646e-05	0.00226474	3.55703	5.68371	3.61612e-07	0.000332342	3.86503	5.68371	1.66951e-07	0.000103838
FBgn0030097	CG12115	uncharacterized protein	-0.0149207	8.78469	0.980755	0.99998	-0.512464	8.78469	0.354494	0.854146	-1.11378	8.78469	0.026799	0.139609
FBgn0030041	CG12116	uncharacterized protein	-1.34741	1.9753	0.183229	0.51935	-0.898619	1.9753	0.364093	0.867083	-4.35856	1.9753	0.00172517	0.0210964
FBgn0030101	CG12118	uncharacterized protein	0.659105	1.72526	0.182727	0.518698	0.622017	1.72526	0.218841	0.660283	0.391217	1.72526	0.51411	0.937924
FBgn0030109	CG12121	uncharacterized protein	0.364988	4.93739	0.558089	0.963875	0.169889	4.93739	0.815929	0.999879	0.538468	4.93739	0.315054	0.722955
FBgn0030039	CG12123	uncharacterized protein	0.0837134	2.39524	0.933015	0.99998	-0.0250681	2.39524	0.980226	0.999879	0.183964	2.39524	0.840001	0.999961
FBgn0033473	CG12128	uncharacterized protein	-0.230552	1.91697	0.807645	0.99998	-1.20274	1.91697	0.00140873	0.0203113	-0.762364	1.91697	0.0726356	0.278048
FBgn0033475	CG12129	uncharacterized protein	0.691614	1.99117	0.166472	0.492742	-0.168051	1.99117	0.794942	0.999879	0.257627	1.99117	0.681263	0.999961
FBgn0037387	CG1213	uncharacterized protein	-0.229499	4.90248	0.701267	0.99998	-1.70845	4.90248	0.00185331	0.0247067	-2.62095	4.90248	4.21249e-05	0.00204241
FBgn0033471	CG12134	uncharacterized protein	0.0916405	1.75543	0.889692	0.99998	-0.565276	1.75543	0.287428	0.764594	-0.516256	1.75543	0.342308	0.759522
FBgn0029957	CG12155	uncharacterized protein	-0.119601	2.35607	0.954378	0.99998	-0.00205442	2.35607	0.999302	0.999879	0.418899	2.35607	0.602023	0.995012
FBgn0033232	CG12159	uncharacterized protein	-0.0973102	3.30303	0.976668	0.99998	0.153645	3.30303	0.956818	0.999879	0.728434	3.30303	0.0562973	0.234534
FBgn0260462	CG12163	uncharacterized protein	-1.28963	7.1473	0.000263229	0.00688289	0.113393	7.1473	0.939361	0.999879	0.374504	7.1473	0.643082	0.999961
FBgn0037356	CG12170	uncharacterized protein	0.566498	3.74709	0.278447	0.670866	0.0430553	3.74709	0.96404	0.999879	-0.56374	3.74709	0.282139	0.676203
FBgn0037354	CG12171	uncharacterized protein	1.47034	6.97983	0.000145959	0.00490471	0.659785	6.97983	0.157099	0.539268	0.241597	6.97983	0.796273	0.999961
FBgn0037305	CG12173	uncharacterized protein	-0.418152	3.23516	0.463368	0.8944	-0.993722	3.23516	0.0390895	0.206393	-1.04866	3.23516	0.028334	0.145187
FBgn0030510	CG12177	uncharacterized protein	0.698581	4.28069	0.174175	0.505585	0.276826	4.28069	0.645175	0.999879	0.63947	4.28069	0.221938	0.583077
FBgn0025388	CG12179	uncharacterized protein	-0.0665454	0.403665	0.911633	0.99998	-0.0677145	0.403665	0.91019	0.999879	0.0783666	0.403665	0.896644	0.999961
FBgn0037377	CG1218	uncharacterized protein	0.246536	1.67867	0.788372	0.99998	-0.409752	1.67867	0.540098	0.999879	-0.307451	1.67867	0.706274	0.999961
FBgn0028504	CG12182	uncharacterized protein	0.229811	0.344016	0.703078	0.99998	0.514121	0.344016	0.346798	0.844359	0.709079	0.344016	0.164978	0.483633
FBgn0031636	CG12194	uncharacterized protein	-0.512498	5.30495	0.347788	0.765003	-1.21094	5.30495	0.00947811	0.0763194	-0.192548	5.30495	0.763025	0.999961
FBgn0031022	CG12204	uncharacterized protein	-0.754792	0.734728	0.142504	0.447085	-1.04991	0.734728	0.0363027	0.195765	-0.0350765	0.734728	0.955309	0.999961
FBgn0029662	CG12206	uncharacterized protein	-1.855	0.289596	0.0105492	0.0745315	-0.330642	0.289596	0.607747	0.999879	-2.17083	0.289596	0.00385655	0.0376037
FBgn0260742	CG12213	uncharacterized protein	0.112254	4.10226	0.933043	0.99998	-0.288732	4.10226	0.759501	0.999879	0.19954	4.10226	0.86293	0.999961
FBgn0043796	CG12219	uncharacterized protein	-0.279038	2.05804	0.798886	0.99998	0.102426	2.05804	0.951056	0.999879	0.218382	2.05804	0.868955	0.999961
FBgn0037974	CG12224	uncharacterized protein	0.966936	4.80981	0.0593606	0.252241	1.19462	4.80981	0.0197421	0.127797	0.957431	4.80981	0.0619955	0.25082
FBgn0029822	CG12236	uncharacterized protein	-0.305071	3.13358	0.709386	0.99998	0.390259	3.13358	0.577468	0.999879	0.48422	3.13358	0.415	0.842222
FBgn0031048	CG12237	uncharacterized protein	-0.421993	3.52476	0.485839	0.911382	-0.685293	3.52476	0.150214	0.525169	-0.341265	3.52476	0.607141	0.997428
FBgn0038304	CG12241	uncharacterized protein	0.437069	3.53908	0.448436	0.88059	-0.114332	3.53908	0.871961	0.999879	0.220085	3.53908	0.744674	0.999961
FBgn0026148	CG12253	uncharacterized protein	-0.110589	0.0569512	0.854577	0.99998	0.515567	0.0569512	0.348886	0.846654	-0.0074073	0.0569512	0.99024	0.999961
FBgn0039557	CG12259	uncharacterized protein	0.409051	2.88176	0.553193	0.959482	0.497141	2.88176	0.395536	0.906338	0.274312	2.88176	0.763309	0.999961
FBgn0038057	CG12267	uncharacterized protein	0.0271185	2.55781	0.983515	0.99998	-0.233552	2.55781	0.815177	0.999879	-0.534432	2.55781	0.331922	0.745837
FBgn0037491	CG1227	uncharacterized protein	0.348999	2.59166	0.684863	0.99998	-0.0725709	2.59166	0.96208	0.999879	-0.295654	2.59166	0.763742	0.999961
FBgn0038080	CG12279	uncharacterized protein	1.02115	2.90747	0.00265266	0.0300857	0.165294	2.90747	0.919248	0.999879	-0.613155	2.90747	0.203826	0.551953
FBgn0032620	CG12288	uncharacterized protein	-1.67505	1.79099	0.0129344	0.0858356	-2.34364	1.79099	0.00154587	0.0216369	-2.0816	1.79099	0.00321628	0.0333607
FBgn0039419	CG12290	uncharacterized protein	-0.67472	4.65251	0.172741	0.503307	-0.325278	4.65251	0.602422	0.999879	0.116102	4.65251	0.869426	0.999961
FBgn0032295	CG12299	uncharacterized protein	-0.689268	0.912106	0.162343	0.485915	-0.86457	0.912106	0.0630256	0.292704	-0.181171	0.912106	0.789636	0.999961
FBgn0036514	CG12301	uncharacterized protein	-2.05314	2.73635	0.000943143	0.0156204	-2.30767	2.73635	0.000377792	0.00857918	-1.78669	2.73635	0.00270353	0.0293526
FBgn0036467	CG12310	uncharacterized protein	-2.22298	3.38898	0.211695	0.570602	-8.89612	3.38898	0.00552498	0.0520669	-11.2253	3.38898	0.00338149	0.0345023
FBgn0036483	CG12316	uncharacterized protein	-0.91665	2.83713	0.0386236	0.188583	-0.0508182	2.83713	0.946554	0.999879	-0.00717888	2.83713	0.992534	0.999961
FBgn0038590	CG12320	uncharacterized protein	-0.39789	0.702045	0.516467	0.930832	0.0543624	0.702045	0.947498	0.999879	0.160039	0.702045	0.840474	0.999961
FBgn0038577	CG12321	uncharacterized protein	0.353993	3.04538	0.688352	0.99998	-0.0729312	3.04538	0.9653	0.999879	0.26902	3.04538	0.811378	0.999961
FBgn0033557	CG12325	uncharacterized protein	-0.851426	1.46547	0.0983289	0.353185	-2.35667	1.46547	0.00012883	0.00443918	-2.32365	1.46547	0.00013156	0.00418107
FBgn0035137	CG1233	uncharacterized protein	0.323186	4.38198	0.660279	0.99998	0.453883	4.38198	0.453056	0.967882	0.580409	4.38198	0.259315	0.642325
FBgn0033543	CG12338	uncharacterized protein	1.16265	5.47437	0.0767834	0.300193	1.28708	5.47437	0.0530403	0.258743	1.0707	5.47437	0.100648	0.349028
FBgn0037489	CG1234	uncharacterized protein	-1.17626	2.55392	0.00328204	0.0342613	-1.70513	2.55392	0.000100933	0.00388999	-1.40169	2.55392	0.000598163	0.0105667
FBgn0033550	CG12341	uncharacterized protein	1.03809	3.60459	0.0273601	0.147444	1.07356	3.60459	0.0222461	0.138837	1.78676	3.60459	0.00045585	0.00886834
FBgn0033556	CG12343	uncharacterized protein	-0.212492	3.43509	0.939091	0.99998	-0.200902	3.43509	0.945206	0.999879	0.132989	3.43509	0.973054	0.999961
FBgn0040805	CG12355	uncharacterized protein	0.763046	3.65365	0.115035	0.388806	0.546317	3.65365	0.306984	0.789294	-0.738649	3.65365	0.131511	0.41629
FBgn0037370	CG1236	uncharacterized protein	0.738091	3.2703	0.0619551	0.259166	0.433513	3.2703	0.569287	0.999879	0.307909	3.2703	0.794059	0.999961
FBgn0033774	CG12374	uncharacterized protein	-6.1087	5.3739	4.10262e-05	0.00288561	-5.40032	5.3739	8.93305e-05	0.00373273	-4.99865	5.3739	0.000145183	0.00443846
FBgn0031987	CG12375	uncharacterized protein	1.03506	4.07025	0.0016023	0.0218027	0.407588	4.07025	0.628955	0.999879	0.287426	4.07025	0.826498	0.999961
FBgn0033624	CG12384	uncharacterized protein	0.647451	7.71203	0.165002	0.490423	0.456416	7.71203	0.479808	0.992417	0.740514	7.71203	0.0782412	0.291764
FBgn0037368	CG1239	uncharacterized protein	-0.995055	1.6439	0.0218474	0.125824	-0.627081	1.6439	0.211462	0.6455	0.0872872	1.6439	0.910049	0.999961
FBgn0033581	CG12391	uncharacterized protein	-0.0850038	3.44827	0.984705	0.99998	0.284373	3.44827	0.883139	0.999879	0.612544	3.44827	0.193279	0.533519
FBgn0038202	CG12402	uncharacterized protein	0.225109	0.0711949	0.739835	0.99998	-0.0813423	0.0711949	0.905024	0.999879	-0.391633	0.0711949	0.565744	0.974926
FBgn0035360	CG1246	uncharacterized protein	0.741507	7.85918	0.099171	0.35522	0.634996	7.85918	0.193937	0.611424	0.724514	7.85918	0.111261	0.374338
FBgn0034782	CG12490	uncharacterized protein	1.09541	2.14247	0.46476	0.896023	0.404326	2.14247	0.78629	0.999879	-0.583517	2.14247	0.697906	0.999961
FBgn0038968	CG12499	uncharacterized protein	-0.151074	3.96567	0.855233	0.99998	-0.575131	3.96567	0.267419	0.735766	-0.832026	3.96567	0.0553246	0.231462
FBgn0031703	CG12512	uncharacterized protein	1.32093	5.20772	0.0317539	0.164321	-0.00767325	5.20772	0.990132	0.999879	-2.27162	5.20772	0.00109001	0.0156884
FBgn0036324	CG12520	uncharacterized protein	0.715077	0.400435	0.354198	0.772416	0.241704	0.400435	0.754209	0.999879	0.666316	0.400435	0.384131	0.812419
FBgn0029930	CG12541	uncharacterized protein	-0.431118	2.27204	0.446011	0.878325	0.0928432	2.27204	0.881403	0.999879	-0.349841	2.27204	0.547988	0.963512
FBgn0250830	CG12547	uncharacterized protein	0.28312	4.80585	0.663337	0.99998	0.130128	4.80585	0.855116	0.999879	0.441666	4.80585	0.442966	0.870129
FBgn0031974	CG12560	uncharacterized protein	0.888762	2.66452	0.353306	0.770924	1.00375	2.66452	0.297289	0.77555	0.423459	2.66452	0.655558	0.999961
FBgn0039958	CG12567	uncharacterized protein	0.541337	5.60025	0.312818	0.719614	0.386271	5.60025	0.511702	0.999879	0.789863	5.60025	0.0995165	0.346433
FBgn0031190	CG12576	uncharacterized protein	-0.928258	5.48967	0.00245352	0.0286281	-0.485621	5.48967	0.506572	0.999879	-0.226102	5.48967	0.936997	0.999961
FBgn0037213	CG12581	uncharacterized protein	-1.24319	2.007	0.0878234	0.326309	-0.154357	2.007	0.823312	0.999879	-1.75565	2.007	0.0206828	0.116882
FBgn0037811	CG12592	uncharacterized protein	-0.605126	1.67974	0.224779	0.594246	-0.966977	1.67974	0.0140636	0.100145	-0.389405	1.67974	0.568428	0.977417
FBgn0035545	CG12607	uncharacterized protein	-4.03268	2.21628	0.0444819	0.207412	0.243766	2.21628	0.874899	0.999879	-9.15199	2.21628	0.00615977	0.0517471
FBgn0030630	CG12608	uncharacterized protein	-0.576635	3.18782	0.267456	0.655878	-0.747659	3.18782	0.109902	0.429881	-0.320798	3.18782	0.622954	0.999961
FBgn0040942	CG12643	uncharacterized protein	0.373143	4.45674	0.523311	0.937863	-0.308196	4.45674	0.608977	0.999879	-0.132285	4.45674	0.837219	0.999961
FBgn0035517	CG1265	uncharacterized protein	0.609893	6.0846	0.217791	0.580585	0.958055	6.0846	0.0129304	0.0952449	1.10414	6.0846	0.00325324	0.0336155
FBgn0040929	CG12659	uncharacterized protein	-0.187956	0.944025	0.783374	0.99998	0.13631	0.944025	0.846653	0.999879	0.52845	0.944025	0.326161	0.737582
FBgn0030886	CG12672	uncharacterized protein	-3.28335	0.631218	0.0022637	0.0272314	-2.22755	0.631218	0.0181249	0.120221	-2.54129	0.631218	0.00836644	0.0628746
FBgn0035392	CG1271	uncharacterized protein	0.95902	4.10562	0.0144017	0.092727	1.67125	4.10562	5.56502e-05	0.00273891	1.27274	4.10562	0.00087481	0.013347
FBgn0036536	CG12713	uncharacterized protein	-0.157186	-0.0426546	0.7922	0.99998	-1.01817	-0.0426546	0.0580865	0.274309	-0.304571	-0.0426546	0.601613	0.994576
FBgn0030420	CG12717	uncharacterized protein	-0.145169	1.6116	0.875688	0.99998	0.202558	1.6116	0.817105	0.999879	0.406264	1.6116	0.532957	0.953939
FBgn0029825	CG12728	uncharacterized protein	-0.57952	3.34011	0.259386	0.644265	-0.115698	3.34011	0.936829	0.999879	0.419622	3.34011	0.560311	0.971688
FBgn0029771	CG12730	uncharacterized protein	-0.0241888	4.80181	0.986535	0.99998	-0.425091	4.80181	0.537203	0.999879	0.515229	4.80181	0.369795	0.795385
FBgn0037341	CG12746	uncharacterized protein	1.33083	5.3304	5.61161e-05	0.0032797	0.911091	5.3304	0.00737146	0.0637093	0.813487	5.3304	0.0248296	0.132403
FBgn0035321	CG1275	uncharacterized protein	0.64323	5.44051	0.191121	0.533564	-0.00655494	5.44051	0.993682	0.999879	0.416447	5.44051	0.492005	0.920578
FBgn0035476	CG12766	uncharacterized protein	-0.0962569	3.50711	0.877556	0.99998	-2.46787	3.50711	4.76406e-05	0.00253211	-3.90078	3.50711	7.57549e-07	0.000227407
FBgn0024365	CG12773	uncharacterized protein	0.687872	6.71876	0.0869374	0.324282	0.303351	6.71876	0.856046	0.999879	0.552025	6.71876	0.325369	0.736404
FBgn0033301	CG12780	uncharacterized protein	-1.88591	4.91961	0.00175358	0.0230373	-1.34482	4.91961	0.0163536	0.11166	0.0253719	4.91961	0.96655	0.999961
FBgn0031535	CG12795	uncharacterized protein	0.978688	3.57136	0.00254096	0.0293093	0.589261	3.57136	0.241552	0.698182	0.542115	3.57136	0.339573	0.755515
FBgn0037779	CG12811	uncharacterized protein	-0.6759	1.89697	0.167975	0.495457	-0.0272656	1.89697	0.970852	0.999879	-0.897063	1.89697	0.045296	0.20029
FBgn0037796	CG12814	uncharacterized protein	-0.687334	2.78659	0.197965	0.546267	-0.154809	2.78659	0.798128	0.999879	-0.96012	2.78659	0.0619758	0.25082
FBgn0037809	CG12818	uncharacterized protein	0.103951	2.18643	0.954561	0.99998	0.419103	2.18643	0.581652	0.999879	0.566387	2.18643	0.283007	0.677086
FBgn0033229	CG12822	uncharacterized protein	0.254593	3.49959	0.850655	0.99998	0.0888428	3.49959	0.965663	0.999879	0.319726	3.49959	0.76922	0.999961
FBgn0033222	CG12824	uncharacterized protein	-1.17288	4.32348	0.0443428	0.206882	-0.717701	4.32348	0.217348	0.658031	0.950089	4.32348	0.0987498	0.345474
FBgn0033221	CG12825	uncharacterized protein	0.48272	8.64491	0.385066	0.808145	0.622545	8.64491	0.223759	0.667694	0.292134	8.64491	0.642794	0.999961
FBgn0040666	CG12848	uncharacterized protein	0.832705	3.85074	0.0774496	0.301349	0.332508	3.85074	0.585257	0.999879	-0.572143	3.85074	0.277524	0.670278
FBgn0033948	CG12863	uncharacterized protein	-1.00832	0.689142	0.0132516	0.087469	-0.865403	0.689142	0.0414652	0.214413	-0.245283	0.689142	0.964388	0.999961
FBgn0033945	CG12868	uncharacterized protein	0.589323	7.5046	0.245833	0.626092	2.22827	7.5046	1.53947e-06	0.000430271	2.696	7.5046	1.90175e-07	0.000103838
FBgn0039544	CG12877	uncharacterized protein	0.109268	4.23632	0.858871	0.99998	0.873407	4.23632	0.0859305	0.361541	0.8701	4.23632	0.0870063	0.315241
FBgn0039538	CG12883	uncharacterized protein	0.69227	4.73925	0.101042	0.358809	0.657921	4.73925	0.139019	0.50379	1.1527	4.73925	0.00048224	0.00920558
FBgn0033523	CG12895	uncharacterized protein	0.693512	4.23396	0.0821197	0.311855	0.117555	4.23396	0.974064	0.999879	-0.541089	4.23396	0.350512	0.769122
FBgn0033521	CG12896	uncharacterized protein	1.16754	2.4298	0.00316337	0.0333779	0.708309	2.4298	0.123335	0.466494	-0.887347	2.4298	0.0345758	0.166176
FBgn0033507	CG12909	uncharacterized protein	-1.71581	1.3067	0.0045458	0.0426637	-2.38094	1.3067	0.000401874	0.00884736	-1.95869	1.3067	0.00166621	0.0206549
FBgn0033502	CG12910	uncharacterized protein	0.802738	4.39178	0.031541	0.163619	0.672287	4.39178	0.122322	0.464174	0.630617	4.39178	0.175886	0.502392
FBgn0033437	CG12926	uncharacterized protein	1.20291	6.05151	0.00838952	0.063052	1.39873	6.05151	0.00262222	0.0316317	1.20806	6.05151	0.00811805	0.0615821
FBgn0033429	CG12929	uncharacterized protein	0.358845	2.34331	0.551217	0.959482	0.381987	2.34331	0.519111	0.999879	0.411964	2.34331	0.47887	0.907211
FBgn0033541	CG12934	uncharacterized protein	-0.497431	10.9644	0.372209	0.791517	-0.669924	10.9644	0.20889	0.64148	-1.16085	10.9644	0.022454	0.124215
FBgn0033547	CG12935	uncharacterized protein	1.43231	2.30777	0.0003468	0.00819819	0.435351	2.30777	0.480099	0.992417	-0.61856	2.30777	0.210775	0.562898
FBgn0033569	CG12942	uncharacterized protein	-0.454335	1.31382	0.456088	0.88751	-0.333534	1.31382	0.652174	0.999879	0.393444	1.31382	0.563973	0.973936
FBgn0037755	CG12945	uncharacterized protein	0.280924	3.59785	0.634037	0.99998	0.0126464	3.59785	0.983347	0.999879	0.087487	3.59785	0.884851	0.999961
FBgn0037677	CG12951	uncharacterized protein	1.89656	4.23202	0.384853	0.808145	4.49159	4.23202	0.0598415	0.280318	7.32229	4.23202	0.00988179	0.0702243
FBgn0034031	CG12963	uncharacterized protein	0.0312798	7.42031	0.968692	0.99998	0.188693	7.42031	0.798849	0.999879	0.699167	7.42031	0.14271	0.439256
FBgn0037065	CG12974	uncharacterized protein	0.300867	8.33909	0.803962	0.99998	0.183389	8.33909	0.91892	0.999879	0.44797	8.33909	0.539749	0.958897
FBgn0037061	CG12975	uncharacterized protein	-0.0340217	1.48087	0.972676	0.99998	-0.919823	1.48087	0.0246288	0.148797	-1.05333	1.48087	0.00771118	0.0597782
FBgn0035501	CG1299	uncharacterized protein	-0.432666	0.819993	0.53355	0.945894	0.342554	0.819993	0.617655	0.999879	-0.516289	0.819993	0.456039	0.88403
FBgn0030847	CG12991	uncharacterized protein	0.90298	5.13231	0.00472116	0.0436431	0.393222	5.13231	0.708062	0.999879	1.20412	5.13231	7.92786e-05	0.00300991
FBgn0030806	CG13001	uncharacterized protein	-0.725617	1.37659	0.135927	0.434326	-0.254176	1.37659	0.692871	0.999879	-0.226938	1.37659	0.730542	0.999961
FBgn0030794	CG13005	uncharacterized protein	-0.0488989	0.869464	0.943144	0.99998	-0.827634	0.869464	0.0824318	0.35318	0.224555	0.869464	0.730741	0.999961
FBgn0030769	CG13012	uncharacterized protein	-0.314332	2.5319	0.611388	0.993368	-0.96177	2.5319	0.116602	0.448327	-1.46287	2.5319	0.0222146	0.12331
FBgn0030759	CG13014	uncharacterized protein	-0.0485618	3.24593	0.967494	0.99998	-0.375419	3.24593	0.602713	0.999879	-0.114384	3.24593	0.919799	0.999961
FBgn0033899	CG13016	uncharacterized protein	0.420363	1.58431	0.502074	0.919955	-0.36661	1.58431	0.582549	0.999879	-0.239982	1.58431	0.763863	0.999961
FBgn0040751	CG13018	uncharacterized protein	0.757565	1.92525	0.086685	0.324102	0.0949718	1.92525	0.917162	0.999879	-0.260906	1.92525	0.736345	0.999961
FBgn0036665	CG13024	uncharacterized protein	-2.77024	-0.158551	0.0122692	0.0828683	-1.395	-0.158551	0.137429	0.500703	-3.17422	-0.158551	0.00591328	0.0504383
FBgn0036660	CG13025	uncharacterized protein	-0.110588	0.269401	0.854674	0.99998	-0.515709	0.269401	0.35281	0.851656	0.0703025	0.269401	0.908381	0.999961
FBgn0036638	CG13033	uncharacterized protein	2.45696	3.46151	0.0379989	0.186486	2.94216	3.46151	0.0173045	0.11637	-0.0731684	3.46151	0.946112	0.999961
FBgn0031141	CG1304	uncharacterized protein	2.66785	7.34263	0.171434	0.501114	2.92698	7.34263	0.140003	0.505188	2.70241	7.34263	0.166851	0.487234
FBgn0036589	CG13067	uncharacterized protein	1.70297	6.88948	0.000155661	0.005037	1.45627	6.88948	0.000656575	0.0123309	0.847424	6.88948	0.0535652	0.225389
FBgn0036588	CG13068	uncharacterized protein	2.81528	0.445457	0.00104025	0.0165996	2.83378	0.445457	0.00102518	0.0164109	0.967489	0.445457	0.195745	0.538134
FBgn0026566	CG1307	uncharacterized protein	-0.0286828	4.2576	0.970598	0.99998	-0.427473	4.2576	0.468463	0.98083	-0.381229	4.2576	0.53585	0.956019
FBgn0032810	CG13077	uncharacterized protein	1.48773	4.3105	0.0391221	0.189573	2.64213	4.3105	0.0012732	0.0189986	1.22313	4.3105	0.0829512	0.304954
FBgn0032809	CG13078	uncharacterized protein	-0.491369	2.43972	0.526306	0.939895	0.741236	2.43972	0.339343	0.836854	-0.093749	2.43972	0.902507	0.999961
FBgn0032780	CG13085	uncharacterized protein	0.829773	3.49737	0.0333685	0.169808	0.373117	3.49737	0.633209	0.999879	0.628154	3.49737	0.188247	0.524613
FBgn0032770	CG13086	uncharacterized protein	-0.682158	3.71027	0.354138	0.772416	-0.84032	3.71027	0.258729	0.723517	0.254284	3.71027	0.726323	0.999961
FBgn0032047	CG13088	uncharacterized protein	-0.775994	0.060273	0.143897	0.449546	-0.380131	0.060273	0.507159	0.999879	0.0820459	0.060273	0.892849	0.999961
FBgn0035519	CG1309	uncharacterized protein	0.750238	4.2482	0.0990154	0.354867	0.215746	4.2482	0.778434	0.999879	-0.178862	4.2482	0.821639	0.999961
FBgn0032050	CG13096	uncharacterized protein	-0.843276	3.26757	0.0527081	0.233564	-1.93515	3.26757	3.69989e-05	0.00211884	-1.41585	3.26757	0.000735906	0.0121235
FBgn0032051	CG13097	uncharacterized protein	-1.20076	2.02759	0.0159026	0.100015	-2.3319	2.02759	9.88537e-05	0.00387316	-1.22948	2.02759	0.0134886	0.0866029
FBgn0032084	CG13101	uncharacterized protein	0.0217914	0.638374	0.975144	0.99998	-0.516944	0.638374	0.339852	0.837511	-0.912472	0.638374	0.0485687	0.210983
FBgn0032088	CG13102	uncharacterized protein	1.66647	8.01382	7.18538e-05	0.00365197	1.55988	8.01382	0.000140112	0.00464586	0.626056	8.01382	0.20069	0.546372
FBgn0032140	CG13117	uncharacterized protein	-0.784473	3.61523	0.117145	0.393507	0.00526018	3.61523	0.993464	0.999879	1.4396	3.61523	0.00326059	0.0336486
FBgn0032150	CG13123	uncharacterized protein	-0.626669	0.172498	0.218771	0.581957	0.341029	0.172498	0.575772	0.999879	0.260189	0.172498	0.687745	0.999961
FBgn0032156	CG13124	uncharacterized protein	-0.22483	7.25466	0.836447	0.99998	0.449844	7.25466	0.4913	0.999879	0.0860936	7.25466	0.949908	0.999961
FBgn0032168	CG13126	uncharacterized protein	0.191036	2.16889	0.812067	0.99998	-0.561408	2.16889	0.284707	0.75997	-0.323855	2.16889	0.638751	0.999961
FBgn0033750	CG13151	uncharacterized protein	-0.213112	0.94109	0.766489	0.99998	0.215785	0.94109	0.765495	0.999879	0.85436	0.94109	0.05053	0.216725
FBgn0035526	CG1316	uncharacterized protein	0.396207	4.76053	0.719694	0.99998	-0.202064	4.76053	0.947518	0.999879	-0.777353	4.76053	0.025043	0.133278
FBgn0033720	CG13160	uncharacterized protein	-2.35798	1.64209	0.00143354	0.0203448	-3.32013	1.64209	0.000124723	0.00438102	-3.53817	1.64209	6.77114e-05	0.00272589
FBgn0035333	CG1317	uncharacterized protein	0.455713	5.68308	0.576263	0.972087	0.593491	5.68308	0.23179	0.681707	0.393587	5.68308	0.718753	0.999961
FBgn0033661	CG13185	uncharacterized protein	-0.588085	3.46181	0.252832	0.634576	-1.99868	3.46181	3.5102e-05	0.00204689	-1.99335	3.46181	3.46503e-05	0.00184168
FBgn0033653	CG13192	uncharacterized protein	0.881032	3.65864	0.0180946	0.108937	0.0405886	3.65864	0.979559	0.999879	0.312724	3.65864	0.741713	0.999961
FBgn0062449	CG13197	uncharacterized protein	0.0641465	3.50657	0.981421	0.99998	0.360806	3.50657	0.729918	0.999879	0.485433	3.50657	0.468194	0.895426
FBgn0033608	CG13220	uncharacterized protein	1.04968	5.80526	0.00228565	0.0273076	0.174928	5.80526	0.906861	0.999879	-0.558241	5.80526	0.297835	0.698509
FBgn0033589	CG13227	uncharacterized protein	0.155126	1.57757	0.817522	0.99998	0.635469	1.57757	0.342919	0.841205	0.0365492	1.57757	0.956594	0.999961
FBgn0033579	CG13229	uncharacterized protein	-1.01046	1.52701	0.0890951	0.329381	-0.647953	1.52701	0.27729	0.748647	-0.688482	1.52701	0.245093	0.62187
FBgn0037016	CG13252	uncharacterized protein	0.271893	7.46153	0.785138	0.99998	0.985156	7.46153	0.0069194	0.0614531	0.688148	7.46153	0.12038	0.393933
FBgn0040636	CG13255	uncharacterized protein	0.408791	4.46104	0.473981	0.902878	0.284339	4.46104	0.632044	0.999879	0.465909	4.46104	0.405543	0.833638
FBgn0032614	CG13284	uncharacterized protein	-0.562346	5.25548	0.285352	0.680893	-0.0758216	5.25548	0.919938	0.999879	0.00670781	5.25548	0.992994	0.999961
FBgn0035611	CG13285	uncharacterized protein	-1.1859	5.09729	0.0797855	0.306019	-0.970932	5.09729	0.144912	0.5164	-2.65606	5.09729	0.000911147	0.0136706
FBgn0035677	CG13293	uncharacterized protein	0.443858	1.5898	0.431759	0.863093	-0.0146967	1.5898	0.98072	0.999879	-0.193948	1.5898	0.747061	0.999961
FBgn0035674	CG13295	uncharacterized protein	0.247223	3.04638	0.864353	0.99998	-0.581359	3.04638	0.256395	0.718781	-0.0765719	3.04638	0.97292	0.999961
FBgn0040827	CG13315	uncharacterized protein	-1.14425	8.39362	0.0735338	0.291696	-2.97477	8.39362	0.000220591	0.00616781	-1.45857	8.39362	0.0276278	0.142647
FBgn0037627	CG13318	uncharacterized protein	-0.3783	0.510833	0.510486	0.926298	0.133668	0.510833	0.824212	0.999879	0.260928	0.510833	0.658467	0.999961
FBgn0033781	CG13319	uncharacterized protein	-0.296333	2.12904	0.640454	0.99998	-1.35415	2.12904	0.00281274	0.0334281	-1.14571	2.12904	0.0099079	0.0702243
FBgn0033787	CG13321	uncharacterized protein	1.75141	11.1118	5.51024e-05	0.0032797	2.304	11.1118	2.68827e-06	0.000508395	2.03124	11.1118	1.06979e-05	0.000915737
FBgn0033788	CG13323	uncharacterized protein	0.751804	12.1233	0.162181	0.485915	1.61443	12.1233	0.00382252	0.0411406	1.69574	12.1233	0.0026239	0.0287568
FBgn0033789	CG13324	uncharacterized protein	2.86838	10.9626	0.00142652	0.020311	3.46044	10.9626	0.000380985	0.00857918	3.48653	10.9626	0.000360945	0.00764376
FBgn0033792	CG13325	uncharacterized protein	0.748596	5.89288	0.263388	0.650432	1.78965	5.89288	0.0135418	0.0985374	-0.249483	5.89288	0.709118	0.999961
FBgn0033871	CG13339	uncharacterized protein	-0.643461	2.5951	0.174663	0.505832	0.182531	2.5951	0.862415	0.999879	0.0486657	2.5951	0.968445	0.999961
FBgn0033884	CG13344	uncharacterized protein	-0.391775	1.67783	0.868102	0.99998	-0.996763	1.67783	0.00339837	0.0382234	-0.12987	1.67783	0.999897	0.999961
FBgn0025620	CG13360	uncharacterized protein	-1.67489	1.3283	0.0691381	0.279578	-1.99606	1.3283	0.0356288	0.193413	-4.93863	1.3283	0.00032302	0.0072211
FBgn0026879	CG13364	uncharacterized protein	0.320033	5.73683	0.64954	0.99998	-0.0963365	5.73683	0.913382	0.999879	-0.177791	5.73683	0.830666	0.999961
FBgn0029529	CG13365	uncharacterized protein	0.673584	3.31797	0.197865	0.546177	0.286199	3.31797	0.63015	0.999879	-0.0339388	3.31797	0.956664	0.999961
FBgn0025633	CG13366	uncharacterized protein	-0.0179859	4.88853	0.99458	0.99998	-0.0512162	4.88853	0.984174	0.999879	0.484035	4.88853	0.466103	0.893107
FBgn0025634	CG13367	uncharacterized protein	-0.30738	3.0267	0.750414	0.99998	0.190684	3.0267	0.883866	0.999879	0.222245	3.0267	0.855728	0.999961
FBgn0025640	CG13369	uncharacterized protein	1.05134	4.72792	0.00712556	0.0571175	0.665826	4.72792	0.157568	0.540423	0.898155	4.72792	0.0270485	0.140548
FBgn0032036	CG13384	uncharacterized protein	0.688608	3.76379	0.213649	0.574154	0.516119	3.76379	0.364146	0.867083	0.539671	3.76379	0.340502	0.756961
FBgn0032040	CG13386	uncharacterized protein	-0.159486	-0.0224757	0.78905	0.99998	-0.591659	-0.0224757	0.289197	0.767129	-0.787145	-0.0224757	0.145783	0.446014
FBgn0032031	CG13390	uncharacterized protein	0.424654	1.63107	0.494507	0.914283	-0.0296544	1.63107	0.974626	0.999879	0.00876603	1.63107	0.99267	0.999961
FBgn0032033	CG13392	uncharacterized protein	0.82575	2.60795	0.065283	0.26962	0.516104	2.60795	0.344308	0.841828	-0.0202474	2.60795	0.979488	0.999961
FBgn0014417	CG13397	uncharacterized protein	0.0852171	-0.0929981	0.950282	0.99998	0.896957	-0.0929981	0.0417603	0.215206	-0.185036	-0.0929981	0.790135	0.999961
FBgn0032042	CG13398	uncharacterized protein	-0.355572	5.16196	0.690299	0.99998	0.178103	5.16196	0.903466	0.999879	0.238577	5.16196	0.849551	0.999961
FBgn0027507	CG1344	uncharacterized protein	-0.267629	4.41515	0.881243	0.99998	-0.666935	4.41515	0.115226	0.444294	-0.199884	4.41515	0.934008	0.999961
FBgn0036503	CG13454	uncharacterized protein	0.383167	-0.0269932	0.568546	0.968514	-0.0366185	-0.0269932	0.956828	0.999879	-0.854512	-0.0269932	0.218459	0.576226
FBgn0036471	CG13460	uncharacterized protein	-1.77753	2.69071	0.153887	0.46887	-5.02468	2.69071	0.00356324	0.0395311	-6.5137	2.69071	0.00108691	0.0156715
FBgn0036419	CG13482	uncharacterized protein	1.87163	10.5253	0.000187762	0.00559298	2.96368	10.5253	1.93471e-06	0.000430271	3.11579	10.5253	1.18999e-06	0.00026154
FBgn0036406	CG13484	uncharacterized protein	-0.186	1.74906	0.834984	0.99998	-0.121123	1.74906	0.898592	0.999879	0.197654	1.74906	0.825024	0.999961
FBgn0034670	CG13488	uncharacterized protein	-0.0888834	1.49822	0.898779	0.99998	0.264813	1.49822	0.705127	0.999879	-0.223062	1.49822	0.749394	0.999961
FBgn0034662	CG13492	uncharacterized protein	0.998319	8.80754	0.0350038	0.17571	-0.212316	8.80754	0.735242	0.999879	0.0764251	8.80754	0.906589	0.999961
FBgn0034723	CG13506	uncharacterized protein	-0.00100946	7.04888	0.998673	0.99998	1.08467	7.04888	0.0399431	0.209289	0.847263	7.04888	0.112087	0.375718
FBgn0040658	CG13516	uncharacterized protein	1.19326	2.09143	0.00272475	0.0306045	0.961868	2.09143	0.0187109	0.122906	0.738037	2.09143	0.101819	0.351738
FBgn0034786	CG13531	uncharacterized protein	0.0209492	4.20903	0.980186	0.99998	-0.151551	4.20903	0.848895	0.999879	0.562751	4.20903	0.283696	0.678031
FBgn0030151	CG1354	uncharacterized protein	0.843845	6.32402	0.00869609	0.0645224	0.451099	6.32402	0.599503	0.999879	0.229861	6.32402	0.935843	0.999961
FBgn0040660	CG13551	uncharacterized protein	0.942531	9.42005	0.0135983	0.0889631	0.931199	9.42005	0.0151675	0.105782	0.666149	9.42005	0.148832	0.451874
FBgn0033196	CG1358	uncharacterized protein	0.322255	1.95932	0.609148	0.992095	-0.486602	1.95932	0.380222	0.888275	-1.50942	1.95932	0.00103114	0.0151085
FBgn0035020	CG13585	uncharacterized protein	0.346873	6.1115	0.622301	0.99998	0.321318	6.1115	0.660353	0.999879	0.559214	6.1115	0.2889	0.685736
FBgn0033195	CG1360	uncharacterized protein	-2.02956	1.18509	0.00019783	0.00568465	-1.89545	1.18509	0.00038113	0.00857918	-1.10737	1.18509	0.0193509	0.110662
FBgn0039126	CG13601	uncharacterized protein	0.683639	3.36647	0.126045	0.413807	-0.0915432	3.36647	0.944822	0.999879	0.327179	3.36647	0.702535	0.999961
FBgn0039135	CG13603	uncharacterized protein	-0.785379	4.89094	0.0272848	0.147233	-0.50244	4.89094	0.442625	0.956671	0.00816713	4.89094	0.998326	0.999961
FBgn0039137	CG13604	uncharacterized protein	-0.160839	3.28302	0.846558	0.99998	-0.290117	3.28302	0.68743	0.999879	-0.090457	3.28302	0.917869	0.999961
FBgn0039150	CG13605	uncharacterized protein	0.161921	3.75411	0.878224	0.99998	-0.197901	3.75411	0.842426	0.999879	0.390174	3.75411	0.578985	0.985397
FBgn0039151	CG13607	uncharacterized protein	-2.64683	0.0795928	0.00668284	0.0547831	-1.64148	0.0795928	0.0568623	0.270832	-2.59174	0.0795928	0.00677547	0.0549333
FBgn0039205	CG13623	uncharacterized protein	-0.0202549	2.49642	0.986862	0.99998	-0.0172473	2.49642	0.988744	0.999879	0.0150697	2.49642	0.990328	0.999961
FBgn0039210	CG13625	uncharacterized protein	-0.161822	3.71132	0.796632	0.99998	0.871989	3.71132	0.0740085	0.327263	0.809653	3.71132	0.101208	0.350669
FBgn0039219	CG13630	uncharacterized protein	-0.0364472	3.67792	0.96074	0.99998	-0.579337	3.67792	0.266039	0.734362	-0.0915311	3.67792	0.90053	0.999961
FBgn0040600	CG13631	uncharacterized protein	0.324399	3.652	0.587165	0.978247	0.463155	3.652	0.407393	0.919519	0.299861	3.652	0.619853	0.999961
FBgn0039290	CG13654	uncharacterized protein	0.436154	2.96434	0.439874	0.872239	1.66646	2.96434	0.00118618	0.0180788	0.984182	2.96434	0.0422236	0.191182
FBgn0039315	CG13658	uncharacterized protein	1.63864	4.9798	0.000180249	0.00549616	0.578475	4.9798	0.263335	0.730616	-0.144949	4.9798	0.859843	0.999961
FBgn0039319	CG13659	uncharacterized protein	-1.25431	5.67759	0.0159636	0.100244	-0.795509	5.67759	0.131177	0.48488	-0.0628634	5.67759	0.917911	0.999961
FBgn0039291	CG13663	uncharacterized protein	0.197836	3.94284	0.951983	0.99998	-0.026231	3.94284	0.996187	0.999879	0.124283	3.94284	0.977905	0.999961
FBgn0035890	CG13667	uncharacterized protein	0.509363	1.90022	0.353128	0.770908	-0.413895	1.90022	0.486077	0.997314	-0.211202	1.90022	0.767161	0.999961
FBgn0035867	CG13671	uncharacterized protein	0.460983	2.73173	0.465205	0.896041	0.0545339	2.73173	0.966805	0.999879	0.0823921	2.73173	0.949393	0.999961
FBgn0035844	CG13676	uncharacterized protein	-1.10633	1.29461	0.314402	0.721673	0.771391	1.29461	0.464482	0.975507	-1.57586	1.29461	0.162418	0.479209
FBgn0030539	CG1368	uncharacterized protein	0.199853	3.82133	0.849734	0.99998	1.58331	3.82133	0.149532	0.524135	-0.526628	3.82133	0.619806	0.999961
FBgn0031270	CG13689	uncharacterized protein	-0.474679	1.42829	0.396959	0.823815	0.0185491	1.42829	0.980258	0.999879	0.414306	1.42829	0.484288	0.91349
FBgn0031252	CG13690	uncharacterized protein	0.303494	0.818018	0.639429	0.99998	0.469763	0.818018	0.404308	0.916241	0.152976	0.818018	0.832411	0.999961
FBgn0036773	CG13698	uncharacterized protein	-0.36569	1.06344	0.561881	0.965226	0.531509	1.06344	0.323774	0.812632	-0.152566	1.06344	0.844013	0.999961
FBgn0035583	CG13704	uncharacterized protein	0.296828	8.13646	0.718447	0.99998	1.44924	8.13646	0.000196072	0.00567981	1.63637	8.13646	5.93997e-05	0.00248989
FBgn0035582	CG13705	uncharacterized protein	-4.55014	3.46345	0.0698045	0.281784	1.00656	3.46345	0.602965	0.999879	-8.70075	3.46345	0.0181704	0.106358
FBgn0035578	CG13707	uncharacterized protein	-0.769913	3.14557	0.157515	0.477721	-0.262613	3.14557	0.657162	0.999879	0.800036	3.14557	0.137637	0.427855
FBgn0033482	CG1371	uncharacterized protein	1.27859	5.42871	0.00430685	0.0413011	0.0514743	5.42871	0.941728	0.999879	-0.60071	5.42871	0.245219	0.621996
FBgn0036717	CG13731	uncharacterized protein	-2.61025	4.41223	0.16958	0.498383	2.00583	4.41223	0.264493	0.73265	-5.12087	4.41223	0.0285982	0.146081
FBgn0033355	CG13748	uncharacterized protein	-3.95515	1.49057	2.99115e-05	0.0024927	-0.235408	1.49057	0.698505	0.999879	1.38628	1.49057	0.019291	0.110397
FBgn0033340	CG13751	uncharacterized protein	0.287305	4.41137	0.801407	0.99998	0.617377	4.41137	0.197873	0.618648	1.24579	4.41137	0.000236498	0.00595419
FBgn0040375	CG13760	uncharacterized protein	-0.753307	1.3561	0.116424	0.392035	-0.550253	1.3561	0.300351	0.779838	-0.0118361	1.3561	0.986814	0.999961
FBgn0031834	CG13766	uncharacterized protein	0.379814	2.25408	0.510289	0.926298	0.125353	2.25408	0.835323	0.999879	0.667339	2.25408	0.217316	0.574331
FBgn0042092	CG13773	uncharacterized protein	-1.1329	1.66538	0.0527563	0.233564	-0.964262	1.66538	0.097798	0.39626	-1.06512	1.66538	0.0665203	0.262915
FBgn0031874	CG13775	uncharacterized protein	0.000908732	0.0461519	0.999105	0.99998	-1.60883	0.0461519	0.0029447	0.0346546	-0.328654	0.0461519	0.669276	0.999961
FBgn0031897	CG13784	uncharacterized protein	-0.0859877	5.73272	0.962182	0.99998	-0.253627	5.73272	0.837043	0.999879	-0.0629429	5.73272	0.973085	0.999961
FBgn0031935	CG13793	uncharacterized protein	-0.467414	-0.0890374	0.424624	0.856275	-1.84447	-0.0890374	0.00424712	0.044053	-1.70747	-0.0890374	0.00604482	0.0510982
FBgn0031936	CG13794	uncharacterized protein	0.0165516	-0.0335779	0.981141	0.99998	-0.708961	-0.0335779	0.318458	0.805997	-0.528561	-0.0335779	0.446364	0.872765
FBgn0031939	CG13796	uncharacterized protein	-0.875592	3.58548	0.0833778	0.315509	-0.0424011	3.58548	0.945647	0.999879	1.13726	3.58548	0.021232	0.119133
FBgn0035325	CG13806	uncharacterized protein	0.395871	6.13157	0.490028	0.912262	0.0681628	6.13157	0.912227	0.999879	-0.185881	6.13157	0.759694	0.999961
FBgn0035323	CG13807	uncharacterized protein	0.542631	2.78932	0.335238	0.749289	0.65625	2.78932	0.136494	0.498639	0.730528	2.78932	0.0634454	0.255162
FBgn0035313	CG13810	uncharacterized protein	0.432577	3.09437	0.448693	0.88059	0.283698	3.09437	0.648565	0.999879	-0.294838	3.09437	0.633442	0.999961
FBgn0039068	CG13827	uncharacterized protein	0.887118	4.32163	0.0197794	0.116302	0.571699	4.32163	0.272013	0.741626	0.457894	4.32163	0.475479	0.903683
FBgn0038961	CG13850	uncharacterized protein	1.32979	3.43388	0.000744396	0.0133335	0.0450324	3.43388	0.963186	0.999879	-0.844815	3.43388	0.0445814	0.197675
FBgn0034501	CG13868	uncharacterized protein	1.34461	6.46267	0.00255683	0.029332	0.747814	6.46267	0.117467	0.450371	-0.472894	6.46267	0.399307	0.826041
FBgn0035109	CG13876	uncharacterized protein	0.270692	2.79475	0.74728	0.99998	0.035409	2.79475	0.974034	0.999879	0.408363	2.79475	0.538912	0.958897
FBgn0035165	CG13887	uncharacterized protein	0.569857	9.59246	0.279422	0.67187	0.608105	9.59246	0.209143	0.641793	0.981661	9.59246	0.00302943	0.0319051
FBgn0035146	CG13893	uncharacterized protein	0.380436	3.2188	0.596268	0.98374	-0.542437	3.2188	0.454243	0.968512	-0.192443	3.2188	0.788668	0.999961
FBgn0035158	CG13895	uncharacterized protein	-1.03569	1.47619	0.013964	0.0907057	-1.20555	1.47619	0.00405923	0.0427033	-0.85285	1.47619	0.0519431	0.220806
FBgn0035159	CG13896	uncharacterized protein	0.555271	1.56142	0.292534	0.689134	1.13939	1.56142	0.00382584	0.0411406	1.09437	1.56142	0.0054727	0.0477905
FBgn0035164	CG13901	uncharacterized protein	-0.493866	1.88912	0.377084	0.798131	-1.34125	1.88912	0.0015311	0.0215414	-0.703114	1.88912	0.135855	0.424749
FBgn0035173	CG13907	uncharacterized protein	-1.05628	5.83201	0.117709	0.394238	-1.23167	5.83201	0.0726219	0.323739	0.0519413	5.83201	0.937799	0.999961
FBgn0035186	CG13912	uncharacterized protein	0.0520595	3.78237	0.961918	0.99998	0.915284	3.78237	0.0206282	0.131878	1.83384	3.78237	1.70525e-05	0.00120121
FBgn0035237	CG13917	uncharacterized protein	1.44131	6.64537	0.000935344	0.0155229	2.11386	6.64537	2.21432e-05	0.00156581	0.793341	6.64537	0.082289	0.303205
FBgn0035248	CG13919	uncharacterized protein	0.468407	1.11361	0.42541	0.856657	0.484502	1.11361	0.399267	0.9105	0.640729	1.11361	0.183876	0.516682
FBgn0025712	CG13920	uncharacterized protein	0.425672	1.55219	0.536698	0.948996	0.777424	1.55219	0.0550234	0.264587	0.64311	1.55219	0.168175	0.489616
FBgn0035246	CG13928	uncharacterized protein	-1.99505	0.8285	0.000721998	0.0130764	-1.82211	0.8285	0.00153854	0.0216087	-1.68567	0.8285	0.00254935	0.0281675
FBgn0035270	CG13933	uncharacterized protein	-0.168268	2.97459	0.913478	0.99998	0.0583543	2.97459	0.975162	0.999879	0.569111	2.97459	0.278174	0.670652
FBgn0035287	CG13937	uncharacterized protein	0.246236	1.40912	0.677441	0.99998	0.612568	1.40912	0.265194	0.733773	0.233023	1.40912	0.694512	0.999961
FBgn0031289	CG13950	uncharacterized protein	0.561428	2.65351	0.291859	0.688098	0.143005	2.65351	0.824383	0.999879	0.140971	2.65351	0.827615	0.999961
FBgn0033405	CG13954	uncharacterized protein	-0.67977	1.1407	0.348548	0.76579	0.356304	1.1407	0.616745	0.999879	-0.220685	1.1407	0.756161	0.999961
FBgn0031772	CG13994	uncharacterized protein	0.506912	2.52487	0.396564	0.823815	0.503847	2.52487	0.402365	0.914144	0.567154	2.52487	0.281024	0.674523
FBgn0031739	CG14005	uncharacterized protein	-0.398804	2.01848	0.54264	0.953011	-0.221473	2.01848	0.794938	0.999879	0.233298	2.01848	0.784666	0.999961
FBgn0031659	CG14043	uncharacterized protein	0.422501	3.94546	0.577272	0.972238	-0.0915653	3.94546	0.961301	0.999879	0.106158	3.94546	0.954497	0.999961
FBgn0033474	CG1407	uncharacterized protein	1.28631	3.81376	0.0769278	0.300424	1.06676	3.81376	0.134381	0.492245	1.07106	3.81376	0.132603	0.418605
FBgn0036814	CG14073	uncharacterized protein	-0.538975	5.0782	0.32318	0.732674	0.762502	5.0782	0.136021	0.497356	0.636644	5.0782	0.228347	0.594594
FBgn0036818	CG14074	uncharacterized protein	-0.0973895	0.810925	0.906283	0.99998	0.213345	0.810925	0.77965	0.999879	0.419171	0.810925	0.493162	0.920871
FBgn0036889	CG14100	uncharacterized protein	0.149544	1.45687	0.995645	0.99998	-0.593397	1.45687	0.288281	0.765953	-0.296672	1.45687	0.952008	0.999961
FBgn0040786	CG14104	uncharacterized protein	-0.108739	1.31112	0.858978	0.99998	0.583808	1.31112	0.324891	0.81466	-0.150372	1.31112	0.805503	0.999961
FBgn0036364	CG14109	uncharacterized protein	-0.78394	1.15198	0.0745119	0.293998	0.0492564	1.15198	0.957844	0.999879	-0.0504398	1.15198	0.957326	0.999961
FBgn0036321	CG14120	uncharacterized protein	0.220001	7.92817	0.743283	0.99998	-0.0604811	7.92817	0.932883	0.999879	-0.459361	7.92817	0.417539	0.844525
FBgn0036210	CG14130	uncharacterized protein	1.01392	3.21811	0.000593657	0.0117747	0.24396	3.21811	0.927783	0.999879	-0.250928	3.21811	0.922731	0.999961
FBgn0036205	CG14131	uncharacterized protein	0.503842	6.3014	0.402938	0.831438	-0.193321	6.3014	0.890829	0.999879	0.2464	6.3014	0.840632	0.999961
FBgn0040817	CG14132	uncharacterized protein	-1.4701	2.25951	0.0165163	0.102581	-0.602855	2.25951	0.307122	0.789294	-0.177935	2.25951	0.769824	0.999961
FBgn0036193	CG14135	uncharacterized protein	-0.203092	1.80119	0.798071	0.99998	0.668011	1.80119	0.16063	0.546547	0.720347	1.80119	0.1151	0.382977
FBgn0032961	CG1416	uncharacterized protein	-0.32092	5.22668	0.615827	0.996603	-1.35074	5.22668	0.00205023	0.0265063	-0.631281	5.22668	0.209386	0.560661
FBgn0036066	CG14160	uncharacterized protein	-1.08366	3.87096	0.00511382	0.0461717	-1.12421	3.87096	0.00359552	0.0397806	-0.231675	3.87096	0.790041	0.999961
FBgn0036036	CG14174	uncharacterized protein	-0.357182	0.377929	0.537342	0.949308	-0.752078	0.377929	0.166359	0.55718	-0.560503	0.377929	0.313209	0.720921
FBgn0033468	CG1418	uncharacterized protein	0.677114	2.38932	0.113058	0.38565	0.181177	2.38932	0.922229	0.999879	0.0690286	2.38932	0.977317	0.999961
FBgn0036922	CG14182	uncharacterized protein	-0.480052	0.529651	0.4904	0.912262	-0.670361	0.529651	0.19774	0.618648	0.00870691	0.529651	0.997167	0.999961
FBgn0036931	CG14183	uncharacterized protein	-0.708843	0.584852	0.260117	0.644919	0.630005	0.584852	0.307196	0.789294	0.57046	0.584852	0.352827	0.772534
FBgn0036932	CG14184	uncharacterized protein	-0.0121407	4.2689	0.994091	0.99998	0.189424	4.2689	0.884252	0.999879	0.165721	4.2689	0.903983	0.999961
FBgn0030981	CG14191	uncharacterized protein	-2.91187	1.1723	0.0245337	0.137308	-2.49263	1.1723	0.0442114	0.224144	-3.2785	1.1723	0.0142437	0.0902806
FBgn0030996	CG14194	uncharacterized protein	-0.0806546	4.0126	0.974949	0.99998	-0.297042	4.0126	0.820139	0.999879	0.618606	4.0126	0.190857	0.528709
FBgn0031002	CG14196	uncharacterized protein	-1.06336	1.1666	0.283202	0.677752	-2.58323	1.1666	0.0243381	0.147542	-1.14147	1.1666	0.249429	0.627587
FBgn0031023	CG14200	uncharacterized protein	0.239449	4.69283	0.878404	0.99998	-0.191153	4.69283	0.91695	0.999879	0.319979	4.69283	0.783553	0.999961
FBgn0031032	CG14204	uncharacterized protein	0.829663	3.27703	0.451898	0.883137	6.18592	3.27703	6.20744e-05	0.00288451	5.36946	3.27703	0.000170903	0.00496351
FBgn0031034	CG14205	uncharacterized protein	-0.446415	6.95758	0.637983	0.99998	3.40308	6.95758	0.00383857	0.0411811	0.960544	6.95758	0.316637	0.725118
FBgn0031037	CG14207	uncharacterized protein	1.20959	6.09785	0.00556194	0.0491627	0.796608	6.09785	0.086751	0.364014	0.718727	6.09785	0.135141	0.42311
FBgn0031040	CG14210	uncharacterized protein	-0.663833	1.16262	0.196803	0.544107	-1.61856	1.16262	0.00157245	0.0218583	-1.78205	1.16262	0.000636823	0.0109485
FBgn0031033	CG14219	uncharacterized protein	0.802734	6.68292	0.182334	0.518247	5.32473	6.68292	1.02139e-06	0.000361734	4.12706	6.68292	7.76766e-06	0.00082422
FBgn0031036	CG14220	uncharacterized protein	-0.0234714	2.8405	0.994394	0.99998	0.442096	2.8405	0.580005	0.999879	0.495745	2.8405	0.453061	0.880566
FBgn0031059	CG14229	uncharacterized protein	-0.666134	3.0111	0.141446	0.445459	-0.378201	3.0111	0.628919	0.999879	0.101665	3.0111	0.944635	0.999961
FBgn0031062	CG14230	uncharacterized protein	-0.834031	2.25042	0.0572375	0.246575	-1.6042	2.25042	0.000280704	0.00719661	-1.36658	2.25042	0.00108309	0.0156715
FBgn0031060	CG14231	uncharacterized protein	0.072649	2.75087	0.960803	0.99998	-0.0758904	2.75087	0.958491	0.999879	-0.261628	2.75087	0.802207	0.999961
FBgn0031061	CG14232	uncharacterized protein	0.0601708	3.42776	0.975656	0.99998	-0.134943	3.42776	0.938094	0.999879	0.240052	3.42776	0.857861	0.999961
FBgn0039454	CG14247	uncharacterized protein	2.4508	8.6434	0.000156283	0.005037	3.67667	8.6434	4.31173e-06	0.000649314	3.5676	8.6434	5.60522e-06	0.000701256
FBgn0039462	CG14252	uncharacterized protein	-0.508759	0.465491	0.35597	0.773578	0.348667	0.465491	0.547646	0.999879	0.144414	0.465491	0.813782	0.999961
FBgn0039467	CG14253	uncharacterized protein	0.803743	0.317046	0.106962	0.372891	0.98324	0.317046	0.0428058	0.219067	-0.193036	0.317046	0.750153	0.999961
FBgn0029665	CG14270	uncharacterized protein	0.918606	3.37256	0.0161764	0.101112	0.346714	3.37256	0.659356	0.999879	-0.296537	3.37256	0.73388	0.999961
FBgn0032024	CG14273	uncharacterized protein	1.84393	2.56126	0.00598092	0.0508754	0.746731	2.56126	0.227869	0.674174	-0.415413	2.56126	0.508364	0.933255
FBgn0038674	CG14285	uncharacterized protein	0.252535	0.20243	0.671215	0.99998	0.738356	0.20243	0.187691	0.598784	-0.424572	0.20243	0.468107	0.895426
FBgn0038673	CG14286	uncharacterized protein	-0.000734999	2.05649	0.999337	0.99998	-0.635986	2.05649	0.194357	0.61201	-0.534367	2.05649	0.322256	0.732417
FBgn0038658	CG14292	uncharacterized protein	0.84105	2.07466	0.113565	0.386569	3.21594	2.07466	6.52163e-06	0.000820048	1.62856	2.07466	0.0031445	0.0327415
FBgn0038643	CG14300	uncharacterized protein	0.399219	10.6013	0.488591	0.912262	0.703526	10.6013	0.16513	0.55581	0.253803	10.6013	0.679875	0.999961
FBgn0038647	CG14302	uncharacterized protein	-0.166622	11.5087	0.786213	0.99998	0.018645	11.5087	0.976222	0.999879	-0.30473	11.5087	0.606518	0.997066
FBgn0038532	CG14322	uncharacterized protein	1.25686	2.92716	0.00280699	0.0310986	-0.155584	2.92716	0.835059	0.999879	0.126764	2.92716	0.868883	0.999961
FBgn0031301	CG14339	uncharacterized protein	-1.19964	0.836996	0.0656629	0.269955	3.1515	0.836996	1.61933e-05	0.00138615	3.43315	0.836996	6.73949e-06	0.000771909
FBgn0030554	CG1434	uncharacterized protein	0.27113	1.70482	0.686585	0.99998	-0.399452	1.70482	0.504083	0.999879	-0.373187	1.70482	0.543134	0.960584
FBgn0031315	CG14341	uncharacterized protein	0.395117	2.38113	0.558874	0.964304	0.918814	2.38113	0.0202076	0.12959	0.974694	2.38113	0.0119239	0.0798622
FBgn0031351	CG14352	uncharacterized protein	0.236648	0.174833	0.710755	0.99998	0.316556	0.174833	0.603772	0.999879	0.290192	0.174833	0.641529	0.999961
FBgn0038207	CG14356	uncharacterized protein	-0.624916	1.02546	0.332079	0.745409	0.561427	1.02546	0.377145	0.883845	-0.330858	1.02546	0.605838	0.996811
FBgn0030038	CG1440	uncharacterized protein	0.62389	6.10945	0.186236	0.525857	0.467867	6.10945	0.490787	0.999879	0.430512	6.10945	0.570395	0.978764
FBgn0032900	CG14401	uncharacterized protein	0.293665	0.415283	0.630625	0.99998	-0.0869447	0.415283	0.893478	0.999879	0.216706	0.415283	0.733112	0.999961
FBgn0030595	CG14406	uncharacterized protein	-1.3186	0.296857	0.0878371	0.326309	1.96187	0.296857	0.00759366	0.0650018	1.08595	0.296857	0.111475	0.374749
FBgn0030584	CG14407	uncharacterized protein	1.00903	4.94777	0.00997918	0.0712473	0.80377	4.94777	0.0577618	0.273218	0.356509	4.94777	0.615004	0.999961
FBgn0030581	CG14408	uncharacterized protein	0.00916427	3.64309	0.995937	0.99998	-0.114968	3.64309	0.943462	0.999879	0.304633	3.64309	0.766901	0.999961
FBgn0030582	CG14411	uncharacterized protein	0.0323968	5.45078	0.996696	0.99998	-0.0964162	5.45078	0.988672	0.999879	0.316965	5.45078	0.879257	0.999961
FBgn0030571	CG14414	uncharacterized protein	-0.233715	1.91683	0.799018	0.99998	0.0405701	1.91683	0.971767	0.999879	0.574754	1.91683	0.266177	0.65217
FBgn0029639	CG14419	uncharacterized protein	-3.28343	2.79844	0.0492228	0.223122	0.200798	2.79844	0.884245	0.999879	-4.74608	2.79844	0.0134872	0.0866029
FBgn0029915	CG14434	uncharacterized protein	-0.19044	1.41476	0.787215	0.99998	-0.566972	1.41476	0.279197	0.751571	-0.271971	1.41476	0.68354	0.999961
FBgn0029911	CG14435	uncharacterized protein	-0.859138	6.2932	0.0698984	0.281784	0.126725	6.2932	0.848734	0.999879	0.692037	6.2932	0.166374	0.486499
FBgn0029898	CG14439	uncharacterized protein	-0.48023	1.41834	0.499661	0.91659	0.190194	1.41834	0.787091	0.999879	-0.557502	1.41834	0.432299	0.858362
FBgn0029894	CG14440	uncharacterized protein	-0.521989	4.77532	0.336274	0.750846	0.463841	4.77532	0.407382	0.919519	0.769113	4.77532	0.115459	0.383754
FBgn0029895	CG14441	uncharacterized protein	-0.267792	4.92096	0.707856	0.99998	0.31851	4.92096	0.638268	0.999879	0.245431	4.92096	0.737485	0.999961
FBgn0029893	CG14442	uncharacterized protein	0.0242635	5.3345	0.991756	0.99998	0.205917	5.3345	0.900363	0.999879	0.30404	5.3345	0.796987	0.999961
FBgn0037184	CG14450	uncharacterized protein	0.98564	2.54742	0.0258674	0.142323	1.2069	2.54742	0.00566868	0.0526831	1.03299	2.54742	0.0185352	0.107586
FBgn0037176	CG14456	uncharacterized protein	-2.67206	1.49401	0.0422845	0.199834	0.167947	1.49401	0.87941	0.999879	-1.76511	1.49401	0.140111	0.433804
FBgn0037174	CG14457	uncharacterized protein	-0.939518	4.37809	0.0567914	0.245439	-0.689982	4.37809	0.183087	0.588251	-0.737729	4.37809	0.149126	0.452497
FBgn0033000	CG14464	uncharacterized protein	-0.35338	5.15708	0.574426	0.970886	-0.0928432	5.15708	0.902518	0.999879	0.590787	5.15708	0.251406	0.630609
FBgn0028953	CG14478	uncharacterized protein	-0.0824851	5.46916	0.98456	0.99998	0.558477	5.46916	0.310334	0.79374	0.688337	5.46916	0.0855379	0.311228
FBgn0034242	CG14480	uncharacterized protein	0.508489	3.18766	0.446649	0.878586	-0.0602832	3.18766	0.991169	0.999879	-0.243055	3.18766	0.927773	0.999961
FBgn0034278	CG14488	uncharacterized protein	0.200988	1.03478	0.735236	0.99998	1.32883	1.03478	0.0128429	0.0948576	0.81672	1.03478	0.125568	0.403444
FBgn0034293	CG14495	uncharacterized protein	0.378157	4.05679	0.70141	0.99998	0.13503	4.05679	0.955769	0.999879	-0.288706	4.05679	0.837887	0.999961
FBgn0034317	CG14499	uncharacterized protein	2.77555	6.07275	0.00302234	0.0328578	3.89777	6.07275	0.000303432	0.00750145	4.56087	6.07275	0.000100017	0.00353625
FBgn0034318	CG14500	uncharacterized protein	-0.113254	8.79512	0.91531	0.99998	-0.119868	8.79512	0.910389	0.999879	0.485843	8.79512	0.649501	0.999961
FBgn0039641	CG14511	uncharacterized protein	0.395245	1.04141	0.493876	0.913395	-0.265723	1.04141	0.663127	0.999879	0.283641	1.04141	0.642745	0.999961
FBgn0039639	CG14512	uncharacterized protein	0.999207	1.69639	0.0052907	0.0472272	0.625196	1.69639	0.190678	0.604521	0.228147	1.69639	0.840835	0.999961
FBgn0039640	CG14516	uncharacterized protein	0.818993	2.45141	0.0698777	0.281784	-0.129448	2.45141	0.861595	0.999879	-0.24159	2.45141	0.727275	0.999961
FBgn0039404	CG14543	uncharacterized protein	0.059912	2.84279	0.92149	0.99998	-0.104326	2.84279	0.863105	0.999879	-0.384218	2.84279	0.504921	0.931345
FBgn0037142	CG14562	uncharacterized protein	-0.547087	2.05085	0.304353	0.70775	-0.531843	2.05085	0.325852	0.814829	-0.047082	2.05085	0.959129	0.999961
FBgn0037129	CG14565	uncharacterized protein	3.19291	0.654503	0.00119888	0.018189	3.29947	0.654503	0.000961344	0.0157297	2.35296	0.654503	0.00945205	0.0682241
FBgn0037127	CG14566	uncharacterized protein	2.01836	8.08661	0.000102599	0.00415279	1.88007	8.08661	0.000205862	0.00589462	1.03015	8.08661	0.0246503	0.132077
FBgn0037123	CG14569	uncharacterized protein	3.70763	-0.127971	0.00102147	0.0164161	3.42857	-0.127971	0.0019407	0.0254545	1.54192	-0.127971	0.121696	0.395455
FBgn0037128	CG14572	uncharacterized protein	2.72416	4.25458	1.00232e-05	0.00144992	2.23206	4.25458	7.03234e-05	0.00309119	1.03247	4.25458	0.0311077	0.155577
FBgn0033054	CG14591	uncharacterized protein	-0.865785	0.429769	0.0384499	0.188132	-1.101	0.429769	0.00585402	0.0536695	-0.739275	0.429769	0.11254	0.376616
FBgn0037485	CG14606	uncharacterized protein	2.76737	2.50723	0.000668782	0.0124167	3.78304	2.50723	5.25538e-05	0.00268784	2.25507	2.50723	0.00306598	0.0320955
FBgn0031188	CG14613	uncharacterized protein	-0.083053	3.86308	0.979117	0.99998	-0.579998	3.86308	0.259905	0.724817	-0.49983	3.86308	0.442982	0.870129
FBgn0031184	CG14615	uncharacterized protein	0.50191	1.6435	0.359599	0.777486	-1.13796	1.6435	0.013945	0.0998785	-1.15413	1.6435	0.0120721	0.0800833
FBgn0031189	CG14618	uncharacterized protein	-0.0944731	0.689793	0.877449	0.99998	-0.900093	0.689793	0.079356	0.343075	-0.60414	0.689793	0.260906	0.644693
FBgn0031183	CG14621	uncharacterized protein	1.20931	3.26609	0.00809535	0.0618135	-0.264669	3.26609	0.67184	0.999879	-0.178155	3.26609	0.784606	0.999961
FBgn0040398	CG14629	uncharacterized protein	0.513284	6.21503	0.368025	0.785229	0.977683	6.21503	0.0719738	0.321059	1.63746	6.21503	0.00458029	0.0424225
FBgn0030406	CG1463	uncharacterized protein	-0.0747703	4.70167	0.904224	0.99998	-0.28465	4.70167	0.631954	0.999879	-0.301821	4.70167	0.609781	0.998739
FBgn0037220	CG14641	uncharacterized protein	0.312294	4.41912	0.697661	0.99998	-0.185995	4.41912	0.851776	0.999879	0.212353	4.41912	0.824877	0.999961
FBgn0037241	CG14646	uncharacterized protein	0.619771	2.9719	0.187875	0.528685	0.0477104	2.9719	0.986373	0.999879	0.190577	2.9719	0.925466	0.999961
FBgn0037244	CG14647	uncharacterized protein	0.454689	2.49786	0.448731	0.88059	-0.222074	2.49786	0.786808	0.999879	0.501878	2.49786	0.373988	0.799703
FBgn0037252	CG14650	uncharacterized protein	0.0786501	3.56753	0.955738	0.99998	0.0661108	3.56753	0.963119	0.999879	0.258305	3.56753	0.802741	0.999961
FBgn0037275	CG14655	uncharacterized protein	-0.557301	1.62714	0.291266	0.687433	-0.134631	1.62714	0.849786	0.999879	-0.457917	1.62714	0.41997	0.847023
FBgn0037282	CG14657	uncharacterized protein	-0.403486	4.1386	0.633257	0.99998	-0.180438	4.1386	0.921562	0.999879	0.351238	4.1386	0.730725	0.999961
FBgn0037291	CG14662	uncharacterized protein	0.393636	0.387216	0.494868	0.914398	-0.17872	0.387216	0.774247	0.999879	-0.516818	0.387216	0.340928	0.757701
FBgn0037317	CG14667	uncharacterized protein	0.214398	1.97535	0.876896	0.99998	0.479632	1.97535	0.454588	0.96885	0.270634	1.97535	0.819503	0.999961
FBgn0037340	CG14671	uncharacterized protein	0.672152	4.34995	0.134721	0.432456	-0.0870769	4.34995	0.952416	0.999879	-0.00471746	4.34995	0.99756	0.999961
FBgn0030157	CG1468	uncharacterized protein	-0.130131	0.81153	0.901113	0.99998	1.02979	0.81153	0.325754	0.814829	-1.77193	0.81153	0.123739	0.399303
FBgn0037822	CG14683	uncharacterized protein	0.41289	4.54378	0.537882	0.949438	-0.422555	4.54378	0.520448	0.999879	-0.797009	4.54378	0.0553607	0.231462
FBgn0037835	CG14687	uncharacterized protein	-0.32778	2.7152	0.65382	0.99998	0.117558	2.7152	0.903024	0.999879	-0.774035	2.7152	0.0745332	0.281846
FBgn0037819	CG14688	uncharacterized protein	1.28552	3.26129	0.0160877	0.10079	0.466362	3.26129	0.41239	0.923891	-0.776763	3.26129	0.151389	0.455793
FBgn0037845	CG14694	uncharacterized protein	-0.00578296	2.70727	0.994718	0.99998	0.126688	2.70727	0.885398	0.999879	-0.523721	2.70727	0.554029	0.967767
FBgn0037850	CG14695	uncharacterized protein	0.0459642	4.76832	0.939782	0.99998	0.635242	4.76832	0.272728	0.74299	2.06473	4.76832	0.00125422	0.0171397
FBgn0037853	CG14696	uncharacterized protein	-1.06844	0.81235	0.0146955	0.0938522	-0.227955	0.81235	0.738915	0.999879	-0.427134	0.81235	0.464582	0.891874
FBgn0037883	CG14701	uncharacterized protein	0.153993	1.58482	0.797763	0.99998	-0.378168	1.58482	0.51237	0.999879	0.0589419	1.58482	0.922543	0.999961
FBgn0037920	CG14710	uncharacterized protein	0.119068	0.385688	0.843781	0.99998	0.0712135	0.385688	0.906458	0.999879	0.311075	0.385688	0.600023	0.993765
FBgn0037924	CG14712	uncharacterized protein	-0.536259	2.4902	0.325918	0.736827	-0.581343	2.4902	0.256786	0.719072	-0.0447481	2.4902	0.969836	0.999961
FBgn0037930	CG14715	uncharacterized protein	0.622753	4.73057	0.194341	0.540114	0.197545	4.73057	0.874191	0.999879	-0.426942	4.73057	0.544074	0.960825
FBgn0037942	CG14721	uncharacterized protein	0.146015	2.22988	0.864407	0.99998	-1.02776	2.22988	0.0119827	0.08996	-0.828462	2.22988	0.0551094	0.230767
FBgn0037943	CG14722	uncharacterized protein	0.0622468	3.87499	0.973265	0.99998	-0.408151	3.87499	0.598012	0.999879	-0.306895	3.87499	0.769803	0.999961
FBgn0033274	CG14757	uncharacterized protein	0.961791	0.711772	0.0903988	0.332184	-0.441187	0.711772	0.458601	0.972448	-1.30415	0.711772	0.0295898	0.149549
FBgn0033236	CG14764	uncharacterized protein	0.536693	5.33379	0.318466	0.726645	-0.0577137	5.33379	0.945185	0.999879	0.505997	5.33379	0.361464	0.784187
FBgn0040777	CG14767	uncharacterized protein	-0.112877	5.52846	0.962288	0.99998	0.0689626	5.52846	0.978733	0.999879	0.667746	5.52846	0.122607	0.397321
FBgn0026872	CG14777	uncharacterized protein	0.118582	4.27378	0.878287	0.99998	-0.231221	4.27378	0.746119	0.999879	-0.262892	4.27378	0.705614	0.999961
FBgn0025383	CG14780	uncharacterized protein	0.394678	2.29849	0.495312	0.914474	0.0918401	2.29849	0.878887	0.999879	-0.342722	2.29849	0.557486	0.970707
FBgn0023513	CG14803	uncharacterized protein	0.699891	0.938087	0.164581	0.490068	-0.0393405	0.938087	0.951052	0.999879	0.323154	0.938087	0.588226	0.990132
FBgn0023514	CG14805	uncharacterized protein	0.39878	3.00546	0.667291	0.99998	0.0358789	3.00546	0.990639	0.999879	0.255288	3.00546	0.879984	0.999961
FBgn0026090	CG14812	uncharacterized protein	-0.189475	4.83517	0.893287	0.99998	-0.0348983	4.83517	0.984573	0.999879	0.627322	4.83517	0.185157	0.519295
FBgn0026089	CG14817	uncharacterized protein	0.826642	4.7744	0.0475853	0.218776	0.465516	4.7744	0.437466	0.95145	-0.259048	4.7744	0.755097	0.999961
FBgn0026088	CG14818	uncharacterized protein	0.629378	5.87586	0.180908	0.516011	0.191154	5.87586	0.897823	0.999879	0.277646	5.87586	0.811338	0.999961
FBgn0035718	CG14820	uncharacterized protein	-1.98362	4.18938	0.324766	0.734632	-2.63799	4.18938	0.208431	0.640645	-3.40554	4.18938	0.121593	0.395455
FBgn0035755	CG14830	uncharacterized protein	-1.11207	-0.111141	0.0884997	0.328022	0.496302	-0.111141	0.42394	0.936815	-1.15262	-0.111141	0.0752172	0.283527
FBgn0038261	CG14856	uncharacterized protein	1.37658	-0.0703983	0.016406	0.102154	0.291946	-0.0703983	0.626516	0.999879	-0.67965	-0.0703983	0.246562	0.624023
FBgn0031174	CG1486	uncharacterized protein	0.732033	6.08055	0.0447303	0.208019	0.239796	6.08055	0.930538	0.999879	0.202116	6.08055	0.951922	0.999961
FBgn0038380	CG14877	uncharacterized protein	1.26501	2.57368	0.101585	0.359324	-0.190458	2.57368	0.79811	0.999879	-0.633957	2.57368	0.399658	0.826346
FBgn0038419	CG14879	uncharacterized protein	0.289807	4.33794	0.794866	0.99998	0.422824	4.33794	0.571897	0.999879	0.422716	4.33794	0.572501	0.979855
FBgn0038425	CG14881	uncharacterized protein	0.19906	1.23061	0.777407	0.99998	-0.679896	1.23061	0.164858	0.555126	-0.466883	1.23061	0.408559	0.834637
FBgn0038432	CG14883	uncharacterized protein	0.109797	4.34229	0.952432	0.99998	-0.266957	4.34229	0.827159	0.999879	0.022037	4.34229	0.991337	0.999961
FBgn0038428	CG14894	uncharacterized protein	0.517248	4.91756	0.392431	0.818899	0.340721	4.91756	0.75867	0.999879	0.375843	4.91756	0.698687	0.999961
FBgn0038446	CG14903	uncharacterized protein	0.133219	4.20342	0.895831	0.99998	1.00985	4.20342	0.00889722	0.0724203	1.40068	4.20342	0.000311379	0.00713277
FBgn0015351	CG14906	uncharacterized protein	0.635559	3.93723	0.238697	0.615436	1.13761	3.93723	0.0261302	0.155013	1.63903	3.93723	0.00253105	0.0281182
FBgn0038455	CG14907	uncharacterized protein	-1.30027	6.10083	0.0198879	0.116771	-0.946736	6.10083	0.0852239	0.360321	-0.0596846	6.10083	0.921372	0.999961
FBgn0031169	CG1494	uncharacterized protein	1.09831	1.32762	0.062331	0.260337	0.363597	1.32762	0.549121	0.999879	0.636488	1.32762	0.282642	0.67661
FBgn0035410	CG14964	uncharacterized protein	-0.122646	1.59839	0.8673	0.99998	0.367037	1.59839	0.616088	0.999879	-0.955209	1.59839	0.207947	0.558102
FBgn0035414	CG14965	uncharacterized protein	-0.86523	-0.104853	0.0594609	0.252499	-1.3819	-0.104853	0.00258844	0.0314637	-0.546655	-0.104853	0.380659	0.80758
FBgn0035415	CG14966	uncharacterized protein	0.713806	3.70761	0.0737044	0.29223	0.171127	3.70761	0.938117	0.999879	0.177238	3.70761	0.935228	0.999961
FBgn0035431	CG14968	uncharacterized protein	0.440246	6.10649	0.598272	0.98547	0.527523	6.10649	0.382058	0.890738	0.766192	6.10649	0.0342349	0.165687
FBgn0035440	CG14969	uncharacterized protein	-0.0171275	3.58328	0.990542	0.99998	-0.501892	3.58328	0.393577	0.903096	-0.128248	3.58328	0.922311	0.999961
FBgn0035449	CG14971	uncharacterized protein	1.02126	5.9234	0.0192193	0.114165	-0.0778466	5.9234	0.916326	0.999879	0.828583	5.9234	0.0696402	0.270575
FBgn0035469	CG14977	uncharacterized protein	0.423439	3.76359	0.54536	0.955997	0.00865558	3.76359	0.995375	0.999879	0.623388	3.76359	0.194381	0.534926
FBgn0035480	CG14984	uncharacterized protein	-1.25923	1.45901	0.149602	0.460296	0.365577	1.45901	0.658378	0.999879	-1.92508	1.45901	0.0364991	0.172966
FBgn0035482	CG14985	uncharacterized protein	0.519457	5.13109	0.371461	0.790558	0.720078	5.13109	0.0842844	0.358171	0.854416	5.13109	0.0213007	0.119378
FBgn0035495	CG14989	uncharacterized protein	-0.0479043	7.44702	0.964295	0.99998	-0.346285	7.44702	0.636049	0.999879	-0.488431	7.44702	0.401522	0.828307
FBgn0035496	CG14990	uncharacterized protein	0.439818	1.942	0.487974	0.912262	0.395606	1.942	0.562583	0.999879	-0.525114	1.942	0.341908	0.759049
FBgn0035497	CG14995	uncharacterized protein	0.0760607	2.91271	0.904237	0.99998	-1.08432	2.91271	0.0262139	0.155259	-1.02024	2.91271	0.0363435	0.172531
FBgn0035515	CG14997	uncharacterized protein	0.710466	5.3404	0.145721	0.453503	0.705385	5.3404	0.149608	0.524175	0.48128	5.3404	0.38737	0.814187
FBgn0035518	CG15011	uncharacterized protein	-0.0359596	2.98797	0.983516	0.99998	-0.429533	2.98797	0.547049	0.999879	-0.279854	2.98797	0.796251	0.999961
FBgn0035528	CG15012	uncharacterized protein	-0.0927914	5.60259	0.979943	0.99998	0.589145	5.60259	0.241369	0.698013	1.11631	5.60259	0.000259718	0.00619362
FBgn0035532	CG15014	uncharacterized protein	-0.634999	2.2133	0.188196	0.528822	-0.645945	2.2133	0.175987	0.573543	-0.463946	2.2133	0.442931	0.870129
FBgn0035541	CG15019	uncharacterized protein	-0.957769	4.12797	0.0306294	0.160282	-1.45871	4.12797	0.00114515	0.0176705	-1.40459	4.12797	0.00154784	0.0196365
FBgn0030611	CG15027	uncharacterized protein	-0.0217765	2.20714	0.975195	0.99998	-0.279252	2.20714	0.658655	0.999879	-0.493918	2.20714	0.369974	0.795385
FBgn0030929	CG15043	uncharacterized protein	0.803547	10.9909	0.122422	0.405019	1.57161	10.9909	0.00335483	0.037871	2.29799	10.9909	0.000131579	0.00418107
FBgn0030928	CG15044	uncharacterized protein	1.91252	8.3684	2.36597e-05	0.00226354	2.10585	8.3684	8.21653e-06	0.000941082	2.52616	8.3684	1.14785e-06	0.000259288
FBgn0034379	CG15073	uncharacterized protein	0.234301	1.80592	0.863761	0.99998	0.649323	1.80592	0.151423	0.527355	0.969323	1.80592	0.00461956	0.0426889
FBgn0034399	CG15083	uncharacterized protein	-0.161558	2.93072	0.89592	0.99998	0.63244	2.93072	0.183049	0.588251	0.0654687	2.93072	0.963233	0.999961
FBgn0034402	CG15084	uncharacterized protein	0.815042	0.658205	0.0771693	0.30069	0.564054	0.658205	0.282221	0.756433	0.830215	0.658205	0.0695047	0.270441
FBgn0034390	CG15093	uncharacterized protein	1.68022	6.51036	0.00207658	0.0258208	0.980553	6.51036	0.0553511	0.265712	-0.350912	6.51036	0.54583	0.961379
FBgn0034394	CG15096	uncharacterized protein	1.36933	5.25384	0.0181825	0.109288	-1.87016	5.25384	0.002603	0.0315463	-1.30131	5.25384	0.0240086	0.129864
FBgn0034398	CG15098	uncharacterized protein	-0.753807	8.53411	0.0891807	0.329494	-0.282262	8.53411	0.712237	0.999879	0.421802	8.53411	0.501514	0.928788
FBgn0034400	CG15099	uncharacterized protein	0.799881	6.28605	0.0745889	0.294159	1.05222	6.28605	0.0118705	0.0892975	0.991244	6.28605	0.0188444	0.108914
FBgn0041702	CG15107	uncharacterized protein	-0.671206	1.24687	0.173372	0.504569	-0.755123	1.24687	0.11168	0.435343	-0.319346	1.24687	0.614615	0.999961
FBgn0034419	CG15111	uncharacterized protein	0.809704	5.8995	0.0335262	0.170504	0.714622	5.8995	0.0874019	0.365613	1.01241	5.8995	0.00340768	0.0346391
FBgn0034417	CG15117	uncharacterized protein	-0.0697066	4.65859	0.980222	0.99998	-0.693396	4.65859	0.0927997	0.380698	-0.715661	4.65859	0.0729163	0.278726
FBgn0034418	CG15118	uncharacterized protein	-0.0674828	5.75158	0.961237	0.99998	0.0986219	5.75158	0.941602	0.999879	0.29725	5.75158	0.747715	0.999961
FBgn0040729	CG15126	uncharacterized protein	1.53925	8.06219	0.00672248	0.0550526	2.88813	8.06219	3.85158e-05	0.00217507	2.92488	8.06219	3.44093e-05	0.0018409
FBgn0040730	CG15127	uncharacterized protein	0.117909	5.04293	0.849031	0.99998	0.389517	5.04293	0.524135	0.999879	0.121999	5.04293	0.843822	0.999961
FBgn0033463	CG1513	uncharacterized protein	-0.18678	5.93419	0.920194	0.99998	-0.413112	5.93419	0.618367	0.999879	0.281843	5.93419	0.833652	0.999961
FBgn0032635	CG15141	uncharacterized protein	-0.76602	0.650413	0.139826	0.442267	-0.76849	0.650413	0.138856	0.503471	-0.0544208	0.650413	0.929955	0.999961
FBgn0032665	CG15152	uncharacterized protein	0.0180571	7.22324	0.982075	0.99998	0.275515	7.22324	0.690083	0.999879	0.385412	7.22324	0.53426	0.954438
FBgn0032663	CG15153	uncharacterized protein	1.54079	4.82652	0.00232638	0.0276581	1.19861	4.82652	0.0134544	0.0981771	0.680674	4.82652	0.188093	0.524364
FBgn0032688	CG15160	uncharacterized protein	-0.203998	2.64888	0.774656	0.99998	-0.26639	2.64888	0.69431	0.999879	0.131157	2.64888	0.861369	0.999961
FBgn0032734	CG15169	uncharacterized protein	0.834745	1.96979	0.205254	0.55983	0.380558	1.96979	0.564113	0.999879	1.27474	1.96979	0.0591695	0.243382
FBgn0032733	CG15170	uncharacterized protein	1.12288	5.92431	0.032744	0.167749	0.748248	5.92431	0.164091	0.553269	1.30092	5.92431	0.0144729	0.0912352
FBgn0037448	CG15186	uncharacterized protein	0.467657	2.58373	0.720915	0.99998	-0.463575	2.58373	0.646028	0.999879	0.668267	2.58373	0.105114	0.360062
FBgn0030272	CG15201	uncharacterized protein	-1.8144	0.229179	0.00684569	0.0557249	-0.840114	0.229179	0.165698	0.556572	-1.28749	0.229179	0.0373713	0.175565
FBgn0030237	CG15209	uncharacterized protein	0.250752	4.8431	0.766639	0.99998	-0.756112	4.8431	0.0829743	0.35457	-0.467415	4.8431	0.434649	0.86083
FBgn0040850	CG15210	uncharacterized protein	0.00626034	6.40596	0.994345	0.99998	1.17084	6.40596	0.00384984	0.0412476	1.86248	6.40596	4.26966e-05	0.00204241
FBgn0030234	CG15211	uncharacterized protein	0.586876	7.97677	0.247971	0.628977	0.629615	7.97677	0.185133	0.591584	1.18642	7.97677	0.00073922	0.0121235
FBgn0040842	CG15212	uncharacterized protein	0.68857	1.61738	0.479954	0.906765	0.109994	1.61738	0.910239	0.999879	-3.23245	1.61738	0.00980238	0.0700861
FBgn0040843	CG15213	uncharacterized protein	0.292409	2.88297	0.699048	0.99998	0.246729	2.88297	0.744525	0.999879	-3.75492	2.88297	0.000492247	0.0093746
FBgn0039601	CG1523	uncharacterized protein	0.0260053	2.76344	0.98884	0.99998	-0.340446	2.76344	0.71403	0.999879	-0.127572	2.76344	0.938561	0.999961
FBgn0033104	CG15237	uncharacterized protein	0.131151	1.70505	0.89678	0.99998	0.288272	1.70505	0.721031	0.999879	0.554226	1.70505	0.296327	0.696395
FBgn0030156	CG15247	uncharacterized protein	-1.04665	1.8728	0.0359565	0.179275	0.0270438	1.8728	0.965427	0.999879	-0.816314	1.8728	0.108498	0.368242
FBgn0028948	CG15253	uncharacterized protein	0.647381	1.53382	0.630695	0.99998	-0.905002	1.53382	0.5169	0.999879	-2.06264	1.53382	0.165374	0.484445
FBgn0028949	CG15254	uncharacterized protein	-1.15769	1.78119	0.485082	0.910837	-1.09843	1.78119	0.509626	0.999879	-2.76471	1.78119	0.132271	0.417882
FBgn0028950	CG15255	uncharacterized protein	1.31754	8.23009	0.00167168	0.022322	0.35303	8.23009	0.585276	0.999879	0.664977	8.23009	0.170292	0.494752
FBgn0028886	CG15279	uncharacterized protein	-0.0932368	1.26366	0.8776	0.99998	0.351904	1.26366	0.543601	0.999879	-0.653197	1.26366	0.226943	0.59231
FBgn0031144	CG1529	uncharacterized protein	0.101601	3.19505	0.932998	0.99998	-0.00858516	3.19505	0.994592	0.999879	0.0832548	3.19505	0.946299	0.999961
FBgn0030183	CG15309	uncharacterized protein	-0.985828	4.69252	0.0933387	0.339459	0.836698	4.69252	0.152736	0.52994	1.65821	4.69252	0.00777852	0.0601464
FBgn0030174	CG15312	uncharacterized protein	0.255191	1.3203	0.677175	0.99998	0.450495	1.3203	0.421897	0.93535	0.739813	1.3203	0.136638	0.426378
FBgn0030137	CG15317	uncharacterized protein	-0.455156	0.760271	0.513943	0.928339	-0.886107	0.760271	0.0386138	0.204832	0.151717	0.760271	0.982746	0.999961
FBgn0031143	CG1532	uncharacterized protein	2.0093	7.68086	9.75476e-05	0.00412849	0.962941	7.68086	0.0360756	0.195132	-0.341668	7.68086	0.572827	0.979855
FBgn0030009	CG15336	uncharacterized protein	2.00379	3.28537	0.000895051	0.0150383	0.352644	3.28537	0.546878	0.999879	0.752169	3.28537	0.171678	0.497359
FBgn0030029	CG15343	uncharacterized protein	1.1776	0.341068	0.00895677	0.0659751	0.892293	0.341068	0.055351	0.265712	0.190348	0.341068	0.767942	0.999961
FBgn0030040	CG15347	uncharacterized protein	1.18705	9.72689	0.00032522	0.00787598	1.22823	9.72689	0.000209084	0.00596585	1.52195	9.72689	1.64308e-05	0.00119307
FBgn0040718	CG15353	uncharacterized protein	1.60627	3.71932	0.0910494	0.33337	1.97362	3.71932	0.0433228	0.220326	0.818844	3.71932	0.372162	0.797266
FBgn0031377	CG15356	uncharacterized protein	-0.42766	2.81099	0.604105	0.989044	-0.271987	2.81099	0.860748	0.999879	-0.0135383	2.81099	0.996591	0.999961
FBgn0031378	CG15362	uncharacterized protein	0.960467	2.74826	0.00387476	0.0382398	0.539357	2.74826	0.341012	0.838557	1.20978	2.74826	0.000184565	0.00521139
FBgn0030077	CG15365	uncharacterized protein	-0.494865	1.17176	0.40022	0.827929	0.339451	1.17176	0.568336	0.999879	0.45773	1.17176	0.434337	0.86063
FBgn0031403	CG15387	uncharacterized protein	0.441535	3.04937	0.516757	0.930941	0.507797	3.04937	0.387852	0.894247	1.23476	3.04937	0.000422188	0.00839421
FBgn0039828	CG1542	uncharacterized protein	-1.15843	2.6773	0.0230528	0.130275	-2.39701	2.6773	0.000105215	0.00397769	-1.79405	2.6773	0.0012065	0.0167955
FBgn0031579	CG15422	uncharacterized protein	-0.363448	9.1456	0.574354	0.970886	-0.241068	9.1456	0.74435	0.999879	0.377163	9.1456	0.553919	0.967767
FBgn0031580	CG15423	uncharacterized protein	0.350789	9.9417	0.640532	0.99998	0.507509	9.9417	0.374073	0.881217	0.695003	9.9417	0.123523	0.399082
FBgn0031602	CG15431	uncharacterized protein	-0.707046	2.21152	0.166509	0.492742	-1.0917	2.21152	0.0240465	0.146477	-1.29779	2.21152	0.00760277	0.059278
FBgn0031603	CG15432	uncharacterized protein	0.0419296	3.36137	0.946335	0.99998	0.916065	3.36137	0.0665256	0.303754	1.08191	3.36137	0.0280196	0.143939
FBgn0031608	CG15435	uncharacterized protein	0.180727	1.03389	0.775722	0.99998	0.392896	1.03389	0.496452	0.999879	0.718697	1.03389	0.148335	0.451107
FBgn0031606	CG15439	uncharacterized protein	0.212705	2.20069	0.74172	0.99998	0.365085	2.20069	0.538858	0.999879	0.846624	2.20069	0.0720775	0.27674
FBgn0039827	CG1544	uncharacterized protein	2.00678	4.10771	0.135996	0.43435	1.83901	4.10771	0.167977	0.559143	1.57573	4.10771	0.230118	0.598206
FBgn0031609	CG15443	uncharacterized protein	0.155164	1.87015	0.881036	0.99998	-0.126223	1.87015	0.904997	0.999879	0.254546	1.87015	0.776042	0.999961
FBgn0031161	CG15445	uncharacterized protein	-1.16324	2.16541	0.0129408	0.0858356	-0.970062	2.16541	0.0402569	0.210495	-0.026387	2.16541	0.968363	0.999961
FBgn0040650	CG15456	uncharacterized protein	-0.0902217	0.641264	0.88949	0.99998	-0.607698	0.641264	0.245681	0.704222	-1.20492	0.641264	0.010986	0.0754544
FBgn0029719	CG15473	uncharacterized protein	-1.61756	0.693632	0.017635	0.106941	0.432982	0.693632	0.483612	0.994701	0.61498	0.693632	0.31192	0.719585
FBgn0039712	CG15514	uncharacterized protein	-0.0264595	3.26953	0.991435	0.99998	0.0537292	3.26953	0.982201	0.999879	0.170688	3.26953	0.929246	0.999961
FBgn0039732	CG15525	uncharacterized protein	0.465515	1.78573	0.426711	0.857853	0.658031	1.78573	0.169342	0.561503	0.478459	1.78573	0.407059	0.83426
FBgn0039768	CG15533	uncharacterized protein	1.91645	7.3072	0.00793189	0.0611365	1.33062	7.3072	0.0514723	0.25368	1.15494	7.3072	0.0851127	0.310236
FBgn0039769	CG15534	uncharacterized protein	0.935505	8.813	0.0773665	0.30117	0.280148	8.813	0.635128	0.999879	-0.248783	8.813	0.675146	0.999961
FBgn0039764	CG15535	uncharacterized protein	-0.389592	2.38112	0.599286	0.985525	-0.56824	2.38112	0.276925	0.748375	-0.0930236	2.38112	0.945577	0.999961
FBgn0039766	CG15536	uncharacterized protein	-0.203934	1.49848	0.775063	0.99998	0.0606362	1.49848	0.937188	0.999879	0.177616	1.49848	0.809419	0.999961
FBgn0039809	CG15547	uncharacterized protein	0.487275	2.72993	0.396734	0.823815	0.878603	2.72993	0.110269	0.430902	1.53122	2.72993	0.00733396	0.058242
FBgn0039821	CG15556	uncharacterized protein	0.616941	2.11085	0.279077	0.671635	-0.267492	2.11085	0.653787	0.999879	-0.441291	2.11085	0.449867	0.876664
FBgn0039829	CG15561	uncharacterized protein	-1.81634	2.14808	0.0231628	0.130715	-1.82144	2.14808	0.0235892	0.144848	-1.20602	2.14808	0.112412	0.376498
FBgn0030673	CG15601	uncharacterized protein	-0.382152	0.311696	0.533665	0.945894	0.295047	0.311696	0.663287	0.999879	-0.00501818	0.311696	0.995001	0.999961
FBgn0030694	CG15602	uncharacterized protein	0.151859	3.39973	0.963385	0.99998	0.345636	3.39973	0.795828	0.999879	0.337649	3.39973	0.809296	0.999961
FBgn0034196	CG15605	uncharacterized protein	-0.0579492	5.82752	0.978908	0.99998	1.06447	5.82752	0.631268	0.999879	3.63593	5.82752	0.146753	0.44814
FBgn0034194	CG15611	uncharacterized protein	0.671611	5.10695	0.13533	0.433441	0.776377	5.10695	0.0543479	0.262601	0.634311	5.10695	0.1795	0.508605
FBgn0031632	CG15628	uncharacterized protein	-0.369147	1.28625	0.562477	0.965456	-0.0681031	1.28625	0.934391	0.999879	-0.123661	1.28625	0.879321	0.999961
FBgn0031630	CG15629	uncharacterized protein	1.17003	0.166956	0.0784435	0.302187	1.33952	0.166956	0.0469694	0.23592	-0.539037	0.166956	0.422934	0.85026
FBgn0030654	CG15643	uncharacterized protein	-0.0232739	0.765763	0.97916	0.99998	0.394272	0.765763	0.536121	0.999879	0.768308	0.765763	0.0806878	0.298387
FBgn0034578	CG15653	uncharacterized protein	1.25183	0.851455	0.00380623	0.0377928	0.876877	0.851455	0.0518633	0.254955	0.346468	0.851455	0.574751	0.981145
FBgn0034639	CG15673	uncharacterized protein	0.631102	4.18176	0.216019	0.577205	-0.336246	4.18176	0.580568	0.999879	0.544888	4.18176	0.308168	0.71295
FBgn0034642	CG15674	uncharacterized protein	0.184905	4.61738	0.792788	0.99998	-0.120215	4.61738	0.868602	0.999879	-0.169197	4.61738	0.811711	0.999961
FBgn0038832	CG15695	uncharacterized protein	0.572503	4.45973	0.277551	0.669684	0.322599	4.45973	0.597348	0.999879	1.40909	4.45973	0.00235856	0.0266757
FBgn0034093	CG15706	uncharacterized protein	0.447861	4.47485	0.427888	0.859011	-0.546594	4.47485	0.307916	0.79048	-0.416182	4.47485	0.468985	0.896728
FBgn0036538	CG15715	uncharacterized protein	0.311787	6.09743	0.73942	0.99998	-0.134934	6.09743	0.923016	0.999879	0.267773	6.09743	0.798481	0.999961
FBgn0030451	CG15717	uncharacterized protein	0.670428	3.43633	0.196785	0.544107	-0.0359052	3.43633	0.95457	0.999879	0.00633603	3.43633	0.992015	0.999961
FBgn0030309	CG1572	uncharacterized protein	0.729651	6.34211	0.0531648	0.234583	1.04887	6.34211	0.000607862	0.011854	0.937807	6.34211	0.00291244	0.0311533
FBgn0030417	CG15725	uncharacterized protein	-0.881201	0.922586	0.3146	0.721673	1.33416	0.922586	0.118995	0.454303	0.587597	0.922586	0.479711	0.90821
FBgn0030347	CG15739	uncharacterized protein	1.29224	5.4847	0.000126003	0.00461386	0.989354	5.4847	0.00362131	0.0399032	1.24505	5.4847	0.000201005	0.00544859
FBgn0030465	CG15743	uncharacterized protein	-0.228071	1.37102	0.739182	0.99998	0.126233	1.37102	0.86309	0.999879	0.0783438	1.37102	0.916902	0.999961
FBgn0030466	CG15744	uncharacterized protein	-0.712024	1.89489	0.15552	0.472428	-0.11689	1.89489	0.857736	0.999879	0.345048	1.89489	0.562828	0.973428
FBgn0030474	CG15747	uncharacterized protein	0.118711	3.33737	0.928514	0.99998	0.435452	3.33737	0.518596	0.999879	0.639281	3.33737	0.17442	0.501582
FBgn0029999	CG1575	uncharacterized protein	-1.18906	1.59946	0.00798547	0.0613439	-1.81164	1.59946	0.00026488	0.00692967	-1.26327	1.59946	0.00487602	0.0443123
FBgn0029801	CG15771	uncharacterized protein	-0.332898	6.51136	0.57041	0.968514	-0.240024	6.51136	0.686607	0.999879	-0.332828	6.51136	0.570488	0.978764
FBgn0029795	CG15773	uncharacterized protein	0.00373475	5.84348	0.996295	0.99998	-0.515586	5.84348	0.346059	0.843486	0.365149	5.84348	0.564014	0.973936
FBgn0030336	CG1578	uncharacterized protein	-0.175082	5.22807	0.819	0.99998	-0.407479	5.22807	0.504067	0.999879	-0.290656	5.22807	0.673273	0.999961
FBgn0029766	CG15784	uncharacterized protein	0.282488	11.1301	0.646487	0.99998	1.35515	11.1301	0.00396066	0.0420777	0.851651	11.1301	0.0755535	0.284445
FBgn0038606	CG15803	uncharacterized protein	-0.0132411	1.77243	0.982472	0.99998	-0.432927	1.77243	0.451348	0.967231	-0.0298128	1.77243	0.960636	0.999961
FBgn0035405	CG15812	uncharacterized protein	-0.493554	1.99017	0.385996	0.809208	-0.425018	1.99017	0.495482	0.999879	-0.136307	1.99017	0.882647	0.999961
FBgn0030873	CG15814	uncharacterized protein	0.337803	5.23127	0.732011	0.99998	-0.0754655	5.23127	0.969222	0.999879	0.498274	5.23127	0.420172	0.847221
FBgn0031910	CG15818	uncharacterized protein	-1.14567	8.51065	0.00297241	0.0324451	-0.522566	8.51065	0.344842	0.842249	0.0633844	8.51065	0.950892	0.999961
FBgn0030246	CG1582	uncharacterized protein	-0.236007	4.8932	0.776278	0.99998	-0.370488	4.8932	0.586665	0.999879	-0.577945	4.8932	0.2628	0.646447
FBgn0035308	CG15822	uncharacterized protein	-1.20882	1.08562	0.125464	0.412731	-0.782243	1.08562	0.304778	0.785593	-2.11347	1.08562	0.0134645	0.0866029
FBgn0035084	CG15861	uncharacterized protein	0.097387	0.479546	0.901984	0.99998	-0.439873	0.479546	0.448878	0.964916	-0.324664	0.479546	0.62085	0.999961
FBgn0015336	CG15865	uncharacterized protein	-3.64242	4.36551	3.20227e-06	0.00100157	-4.34262	4.36551	7.33842e-07	0.000351035	-4.61147	4.36551	4.34329e-07	0.000160544
FBgn0035337	CG15877	uncharacterized protein	-0.855773	1.87058	0.0616426	0.258257	-1.06917	1.87058	0.0156349	0.107657	-0.682987	1.87058	0.163442	0.480692
FBgn0035309	CG15879	uncharacterized protein	-0.641469	3.65927	0.171878	0.50208	-0.444421	3.65927	0.502773	0.999879	-0.153207	3.65927	0.904797	0.999961
FBgn0030576	CG15890	uncharacterized protein	0.584634	3.20273	0.259692	0.644632	0.564242	3.20273	0.283386	0.757335	-0.297176	3.20273	0.645304	0.999961
FBgn0029860	CG15891	uncharacterized protein	-0.621921	3.95158	0.195577	0.542071	0.445014	3.95158	0.509747	0.999879	0.95415	3.95158	0.00837348	0.0628746
FBgn0033085	CG15908	uncharacterized protein	0.872905	2.62528	0.0463364	0.214217	0.421297	2.62528	0.48023	0.992435	-0.619798	2.62528	0.217414	0.574403
FBgn0029712	CG15912	uncharacterized protein	0.736196	1.05508	0.103923	0.365372	0.0524854	1.05508	0.952253	0.999879	-0.186161	1.05508	0.817497	0.999961
FBgn0030700	CG15914	uncharacterized protein	0.145632	0.591071	0.807924	0.99998	-0.0239183	0.591071	0.968136	0.999879	0.0345962	0.591071	0.954334	0.999961
FBgn0030704	CG15916	uncharacterized protein	-0.302801	2.94277	0.724944	0.99998	-0.285802	2.94277	0.747663	0.999879	-0.0572795	2.94277	0.964126	0.999961
FBgn0040575	CG15922	uncharacterized protein	0.876311	2.38158	0.0128823	0.085622	0.395192	2.38158	0.64207	0.999879	0.0742409	2.38158	0.972983	0.999961
FBgn0038814	CG15923	uncharacterized protein	1.06506	-0.161807	0.298003	0.696665	-0.671952	-0.161807	0.556407	0.999879	2.65951	-0.161807	0.0144309	0.0910414
FBgn0033191	CG1598	uncharacterized protein	0.433133	4.62696	0.608356	0.992009	0.199822	4.62696	0.932747	0.999879	0.0664327	4.62696	0.984965	0.999961
FBgn0033186	CG1602	uncharacterized protein	-0.412408	0.217366	0.46674	0.897713	-0.10762	0.217366	0.861463	0.999879	-0.168318	0.217366	0.78443	0.999961
FBgn0033185	CG1603	uncharacterized protein	-0.287898	2.12624	0.653901	0.99998	-0.461639	2.12624	0.413509	0.925587	0.0575989	2.12624	0.936684	0.999961
FBgn0039844	CG1607	uncharacterized protein	0.443513	3.99545	0.435751	0.867236	-0.114659	3.99545	0.849675	0.999879	-1.01979	3.99545	0.0513116	0.219152
FBgn0033183	CG1620	uncharacterized protein	0.0805988	3.23729	0.958251	0.99998	-0.499794	3.23729	0.402569	0.914144	-0.0818632	3.23729	0.957644	0.999961
FBgn0030468	CG1622	uncharacterized protein	0.0102565	3.30708	0.996674	0.99998	-0.0173813	3.30708	0.994301	0.999879	0.090445	3.30708	0.968549	0.999961
FBgn0030218	CG1628	uncharacterized protein	0.317807	1.82493	0.741301	0.99998	0.640573	1.82493	0.508206	0.999879	-0.4319	1.82493	0.655911	0.999961
FBgn0030030	CG1636	uncharacterized protein	0.00463123	2.14568	0.994387	0.99998	-0.68905	2.14568	0.175479	0.572859	0.0954063	2.14568	0.883382	0.999961
FBgn0030245	CG1637	uncharacterized protein	0.624997	6.09747	0.227927	0.597325	0.832049	6.09747	0.0852893	0.360321	0.991275	6.09747	0.0349405	0.167731
FBgn0030478	CG1640	uncharacterized protein	1.01853	8.10663	0.0172571	0.105515	0.235422	8.10663	0.738719	0.999879	0.127972	8.10663	0.866285	0.999961
FBgn0039600	CG1646	uncharacterized protein	-0.295436	4.71769	0.667793	0.99998	-0.198641	4.71769	0.792322	0.999879	-0.311719	4.71769	0.645272	0.999961
FBgn0039602	CG1647	uncharacterized protein	0.0760769	3.99466	0.960998	0.99998	0.496857	3.99466	0.409934	0.921908	0.721854	3.99466	0.0869259	0.31515
FBgn0033446	CG1648	uncharacterized protein	-0.421649	4.61247	0.478104	0.905729	-0.0399929	4.61247	0.959288	0.999879	-0.946293	4.61247	0.0291802	0.148229
FBgn0030481	CG1662	uncharacterized protein	0.592035	4.36037	0.244935	0.624759	-0.417369	4.36037	0.504121	0.999879	-0.591494	4.36037	0.245641	0.622758
FBgn0033449	CG1663	uncharacterized protein	-0.215252	0.573123	0.793285	0.99998	-0.0354665	0.573123	0.969915	0.999879	0.117327	0.573123	0.900249	0.999961
FBgn0030816	CG16700	uncharacterized protein	-2.94535	2.61065	0.00023003	0.00623801	-2.38952	2.61065	0.00111866	0.0173605	-2.50215	2.61065	0.000767411	0.0123821
FBgn0031558	CG16704	uncharacterized protein	-2.2472	1.71093	0.0562793	0.243827	0.67749	1.71093	0.513335	0.999879	-2.1932	1.71093	0.0587418	0.242605
FBgn0033454	CG1671	uncharacterized protein	-1.50332	1.75604	0.00335876	0.0348385	-2.48575	1.75604	5.00256e-05	0.00259114	-1.94261	1.75604	0.000415428	0.00832067
FBgn0036032	CG16711	uncharacterized protein	-0.309767	5.12523	0.620702	0.999604	0.647545	5.12523	0.19857	0.619161	0.783348	5.12523	0.0985006	0.345126
FBgn0031560	CG16713	uncharacterized protein	-1.72026	0.413353	0.105536	0.369604	0.940313	0.413353	0.325895	0.814829	-6.02227	0.413353	0.00114923	0.0162531
FBgn0036028	CG16717	uncharacterized protein	0.370543	3.25444	0.671049	0.99998	0.187104	3.25444	0.900169	0.999879	0.440675	3.25444	0.536937	0.956908
FBgn0029820	CG16721	uncharacterized protein	-0.0201325	4.0496	0.991523	0.99998	1.00123	4.0496	0.00380426	0.0411386	0.744343	4.0496	0.0651457	0.260071
FBgn0039092	CG16723	uncharacterized protein	2.87785	2.53042	1.84112e-06	0.000961625	0.987357	2.53042	0.0297282	0.170968	0.485009	2.53042	0.380437	0.807336
FBgn0030482	CG1673	uncharacterized protein	-0.935518	5.60761	0.0399858	0.191993	-0.107067	5.60761	0.87762	0.999879	0.670824	5.60761	0.177934	0.505998
FBgn0037667	CG16734	uncharacterized protein	0.754988	0.654768	0.154934	0.471352	-0.318293	0.654768	0.584932	0.999879	-0.198729	0.654768	0.738358	0.999961
FBgn0039897	CG1674	uncharacterized protein	-0.128482	4.61026	0.879731	0.99998	1.15873	4.61026	0.184144	0.5904	-0.593783	4.61026	0.489618	0.918895
FBgn0032322	CG16743	uncharacterized protein	-2.7994	0.0984166	0.00650106	0.053812	-1.24072	0.0984166	0.149956	0.524718	-4.54147	0.0984166	0.000496862	0.00944037
FBgn0037678	CG16749	uncharacterized protein	0.889469	8.74814	0.719673	0.99998	1.49242	8.74814	0.553673	0.999879	2.49789	8.74814	0.342172	0.759429
FBgn0035393	CG16753	uncharacterized protein	-0.762698	1.56246	0.155065	0.471573	-1.73561	1.56246	0.00247275	0.0303294	-2.1934	1.56246	0.000346688	0.00751804
FBgn0035348	CG16758	uncharacterized protein	0.625005	1.80093	0.426131	0.857534	0.563697	1.80093	0.472034	0.985	-2.17153	1.80093	0.0163625	0.0990885
FBgn0029941	CG1677	uncharacterized protein	-0.159272	5.60232	0.943874	0.99998	0.103329	5.60232	0.968536	0.999879	0.49132	5.60232	0.455233	0.8831
FBgn0036767	CG16775	uncharacterized protein	2.91664	9.137	5.01565e-06	0.00110592	4.55061	9.137	8.6967e-08	0.000141443	5.42847	9.137	2.00986e-08	2.88732e-05
FBgn0037698	CG16779	uncharacterized protein	-2.10059	0.409981	0.0115077	0.0787716	-1.00752	0.409981	0.17523	0.572736	-1.92106	0.409981	0.0169038	0.101228
FBgn0034940	CG16787	uncharacterized protein	0.848542	2.24044	0.0647759	0.267797	-0.142377	2.24044	0.837032	0.999879	-0.721387	2.24044	0.13643	0.426055
FBgn0037713	CG16790	uncharacterized protein	1.82501	2.6189	0.000192201	0.00563533	0.516478	2.6189	0.341545	0.839614	0.625575	2.6189	0.219444	0.578159
FBgn0038881	CG16791	uncharacterized protein	0.443473	4.45114	0.461014	0.892033	0.67635	4.45114	0.152952	0.52994	1.27372	4.45114	0.00151599	0.019323
FBgn0034538	CG16799	uncharacterized protein	0.570571	6.14707	0.30698	0.711056	0.921957	6.14707	0.084198	0.358106	1.1273	6.14707	0.0342785	0.165727
FBgn0032488	CG16812	uncharacterized protein	-0.00441565	3.25178	0.998123	0.99998	0.0478862	3.25178	0.979291	0.999879	0.282193	3.25178	0.802424	0.999961
FBgn0032495	CG16820	uncharacterized protein	0.904533	0.425194	0.290974	0.687251	1.92781	0.425194	0.0309076	0.17564	-0.652156	0.425194	0.460241	0.888147
FBgn0028931	CG16863	uncharacterized protein	0.46558	0.0981304	0.406955	0.836329	0.386731	0.0981304	0.499344	0.999879	0.81936	0.0981304	0.114166	0.380645
FBgn0028919	CG16865	uncharacterized protein	0.16148	2.48194	0.810856	0.99998	0.674406	2.48194	0.175317	0.57279	0.534592	2.48194	0.319627	0.728695
FBgn0034498	CG16868	uncharacterized protein	-0.0541938	2.87985	0.943556	0.99998	-0.281148	2.87985	0.673895	0.999879	0.116621	2.87985	0.876957	0.999961
FBgn0028932	CG16890	uncharacterized protein	0.346777	3.05962	0.64982	0.99998	0.178408	3.05962	0.862487	0.999879	0.804444	3.05962	0.0501947	0.215628
FBgn0035073	CG16896	uncharacterized protein	-0.451888	0.109897	0.625892	0.99998	-1.35406	0.109897	0.00259396	0.0314837	-1.53244	0.109897	0.000852311	0.0130885
FBgn0034480	CG16898	uncharacterized protein	-3.46292	3.55801	1.0163e-05	0.00144992	-2.50004	3.55801	0.000167178	0.00507272	-2.51741	3.55801	0.000151934	0.00458437
FBgn0040394	CG16903	uncharacterized protein	0.125458	4.75523	0.91063	0.99998	0.264913	4.75523	0.76757	0.999879	0.229763	4.75523	0.810313	0.999961
FBgn0037741	CG16908	uncharacterized protein	0.052517	1.43773	0.959434	0.99998	-0.223392	1.43773	0.795196	0.999879	0.179655	1.43773	0.847566	0.999961
FBgn0040732	CG16926	uncharacterized protein	-0.106106	0.754456	0.910096	0.99998	1.66438	0.754456	0.0826007	0.353643	-0.359484	0.754456	0.702268	0.999961
FBgn0033883	CG16935	uncharacterized protein	0.733457	4.7674	0.0577337	0.247892	0.0833432	4.7674	0.977357	0.999879	-0.649199	4.7674	0.14245	0.438788
FBgn0031116	CG1695	uncharacterized protein	-0.113591	0.359006	0.849553	0.99998	-0.705182	0.359006	0.20662	0.637176	-0.476649	0.359006	0.403455	0.830396
FBgn0030701	CG16952	uncharacterized protein	-0.330243	3.3682	0.843814	0.99998	-0.150211	3.3682	0.972602	0.999879	0.306448	3.3682	0.875607	0.999961
FBgn0038809	CG16953	uncharacterized protein	-0.617139	5.85774	0.19113	0.533564	0.0909505	5.85774	0.975544	0.999879	0.499871	5.85774	0.440649	0.86832
FBgn0032387	CG16965	uncharacterized protein	-0.0767422	5.50615	0.899899	0.99998	0.0655337	5.50615	0.914481	0.999879	-0.789045	5.50615	0.172889	0.49882
FBgn0032481	CG16972	uncharacterized protein	-0.12003	2.16639	0.880629	0.99998	-0.461282	2.16639	0.423766	0.936686	-0.187838	2.16639	0.805975	0.999961
FBgn0032479	CG16974	uncharacterized protein	0.435681	6.30807	0.527853	0.940926	-0.23454	6.30807	0.837832	0.999879	0.105688	6.30807	0.943049	0.999961
FBgn0036512	CG16979	uncharacterized protein	0.725082	3.73527	0.0553626	0.241269	0.0600986	3.73527	0.988455	0.999879	0.169234	3.73527	0.956151	0.999961
FBgn0033443	CG1698	uncharacterized protein	-2.86295	3.63628	0.000149624	0.00496136	-2.25582	3.63628	0.00100138	0.0161893	-4.13194	3.63628	7.58583e-06	0.00082422
FBgn0035355	CG16985	uncharacterized protein	0.649457	4.95615	0.170118	0.498857	0.352588	4.95615	0.634692	0.999879	-0.401973	4.95615	0.553534	0.967767
FBgn0035356	CG16986	uncharacterized protein	0.112534	3.72985	0.868314	0.99998	-0.625129	3.72985	0.222905	0.666911	-0.685535	3.72985	0.168963	0.491244
FBgn0025621	CG16989	uncharacterized protein	-0.531605	4.22845	0.348806	0.76579	-0.549351	4.22845	0.314542	0.800581	-0.0532082	4.22845	0.977396	0.999961
FBgn0031412	CG16995	uncharacterized protein	0.334609	2.9995	0.766286	0.99998	-1.03353	2.9995	0.374626	0.881455	0.151091	2.9995	0.893028	0.999961
FBgn0033122	CG17002	uncharacterized protein	-0.0322674	2.59138	0.978755	0.99998	0.186042	2.59138	0.8578	0.999879	0.259882	2.59138	0.777375	0.999961
FBgn0033783	CG17019	uncharacterized protein	0.685656	5.7239	0.174207	0.505585	1.04918	5.7239	0.0241532	0.146906	1.67945	5.7239	0.000736744	0.0121235
FBgn0036550	CG17026	uncharacterized protein	0.335869	-0.296928	0.59358	0.981496	-0.00014975	-0.296928	0.999544	0.999879	-0.518258	-0.296928	0.412817	0.839468
FBgn0036553	CG17027	uncharacterized protein	0.362904	2.01053	0.598772	0.98547	0.331627	2.01053	0.630506	0.999879	-0.629665	2.01053	0.365593	0.789824
FBgn0036552	CG17028	uncharacterized protein	1.24508	2.62669	0.0256328	0.141897	0.676987	2.62669	0.230665	0.678889	0.243948	2.62669	0.682405	0.999961
FBgn0036551	CG17029	uncharacterized protein	1.11124	6.66657	0.00422828	0.0409338	0.586405	6.66657	0.251234	0.711116	-0.582268	6.66657	0.256818	0.639253
FBgn0030321	CG1703	uncharacterized protein	-0.146619	6.1873	0.818048	0.99998	-0.560564	6.1873	0.295115	0.771913	-0.873915	6.1873	0.071579	0.275345
FBgn0036547	CG17032	uncharacterized protein	-0.809223	3.16472	0.147559	0.457123	-0.099952	3.16472	0.868445	0.999879	-0.804095	3.16472	0.149624	0.453345
FBgn0032449	CG17036	uncharacterized protein	1.62324	2.81615	0.000519119	0.0106603	-0.180864	2.81615	0.789789	0.999879	-0.681433	2.81615	0.167742	0.488916
FBgn0033827	CG17047	uncharacterized protein	0.37495	1.30886	0.599843	0.985534	0.854365	1.30886	0.236811	0.690974	0.350394	1.30886	0.62244	0.999961
FBgn0040754	CG17059	uncharacterized protein	0.291158	4.27869	0.641664	0.99998	0.753861	4.27869	0.119331	0.455161	0.452169	4.27869	0.424156	0.851753
FBgn0031099	CG17065	uncharacterized protein	-0.180668	4.02751	0.771883	0.99998	0.497406	4.02751	0.417694	0.930814	1.19188	4.02751	0.0526714	0.222775
FBgn0031098	CG17068	uncharacterized protein	-0.0892401	2.95264	0.914452	0.99998	0.135095	2.95264	0.867742	0.999879	0.532571	2.95264	0.324054	0.734253
FBgn0086855	CG17078	uncharacterized protein	-0.25369	2.24617	0.869558	0.99998	0.184933	2.24617	0.926138	0.999879	0.383327	2.24617	0.68731	0.999961
FBgn0032285	CG17108	uncharacterized protein	-3.70118	2.86463	0.0771579	0.30069	1.06796	2.86463	0.528567	0.999879	-4.24763	2.86463	0.0515287	0.219503
FBgn0039051	CG17109	uncharacterized protein	2.3599	10.0248	4.4322e-05	0.00305446	3.27559	10.0248	1.93507e-06	0.000430271	2.78482	10.0248	9.00274e-06	0.000862365
FBgn0039050	CG17110	uncharacterized protein	3.71156	0.388152	0.000150085	0.00496136	4.96613	0.388152	8.81203e-06	0.00098461	4.13983	0.388152	4.97358e-05	0.00224878
FBgn0039043	CG17121	uncharacterized protein	-0.02965	1.51047	0.965725	0.99998	0.415338	1.51047	0.473244	0.98551	-0.759377	1.51047	0.115889	0.384458
FBgn0032297	CG17124	uncharacterized protein	-0.435806	3.52452	0.527337	0.940418	0.895691	3.52452	0.015392	0.106526	0.41311	3.52452	0.573279	0.98028
FBgn0039020	CG17141	uncharacterized protein	0.62019	0.666952	0.234866	0.608841	-0.0296525	0.666952	0.962371	0.999879	0.254723	0.666952	0.675463	0.999961
FBgn0036953	CG17145	uncharacterized protein	0.715858	9.424	0.133003	0.429198	0.591414	9.424	0.250949	0.71094	0.381357	9.424	0.534029	0.954235
FBgn0260393	CG17147	uncharacterized protein	0.966307	5.80052	0.22637	0.595742	1.40195	5.80052	0.0859062	0.361541	1.30324	5.80052	0.108256	0.367728
FBgn0039942	CG17163	uncharacterized protein	0.062692	1.62728	0.999913	0.99998	-1.13015	1.62728	0.00275354	0.0328459	0.0858831	1.62728	0.999942	0.999961
FBgn0039941	CG17167	uncharacterized protein	1.11218	7.78362	0.0521268	0.232399	0.351014	7.78362	0.556157	0.999879	-0.40189	7.78362	0.498144	0.925076
FBgn0039943	CG17168	uncharacterized protein	0.402875	3.76144	0.647999	0.99998	0.128599	3.76144	0.956467	0.999879	0.264422	3.76144	0.861309	0.999961
FBgn0038741	CG17186	uncharacterized protein	-0.108862	0.829911	0.863667	0.99998	-0.0441564	0.829911	0.94483	0.999879	0.487889	0.829911	0.375911	0.801707
FBgn0037882	CG17187	uncharacterized protein	-0.380888	1.06893	0.511951	0.926501	-0.459105	1.06893	0.410977	0.921908	0.341931	1.06893	0.566491	0.975584
FBgn0038761	CG17190	uncharacterized protein	1.10034	4.14191	0.00256096	0.029332	1.18001	4.14191	0.00118717	0.0180788	0.650126	4.14191	0.164202	0.482229
FBgn0039473	CG17191	uncharacterized protein	2.48868	8.18024	0.00511568	0.0461717	2.09671	8.18024	0.0136596	0.0988258	1.55872	8.18024	0.0541845	0.227454
FBgn0038043	CG17202	uncharacterized protein	0.366428	4.15107	0.652917	0.99998	0.188838	4.15107	0.880626	0.999879	0.460486	4.15107	0.47893	0.907211
FBgn0032414	CG17211	uncharacterized protein	-0.867113	0.0317745	0.135415	0.433441	0.208492	0.0317745	0.727992	0.999879	-0.151768	0.0317745	0.800745	0.999961
FBgn0031494	CG17219	uncharacterized protein	0.299382	0.956373	0.936288	0.99998	-1.12829	0.956373	0.00563108	0.0526753	-1.05126	0.956373	0.00957781	0.0689145
FBgn0031500	CG17221	uncharacterized protein	0.732973	3.36381	0.0965124	0.347736	0.363592	3.36381	0.608349	0.999879	-0.345247	3.36381	0.636504	0.999961
FBgn0031489	CG17224	uncharacterized protein	-2.00608	4.8805	0.00022302	0.00610639	-0.736376	4.8805	0.145563	0.517587	1.10995	4.8805	0.0203936	0.115569
FBgn0046225	CG17230	uncharacterized protein	-1.53367	0.0415242	0.0155887	0.0984981	-1.41407	0.0415242	0.0235797	0.144848	-0.40621	0.0415242	0.496364	0.924349
FBgn0036958	CG17233	uncharacterized protein	-0.236067	4.16384	0.933094	0.99998	0.221987	4.16384	0.941857	0.999879	0.565393	4.16384	0.296387	0.696395
FBgn0035249	CG17249	uncharacterized protein	0.339917	2.13399	0.618464	0.99807	0.266063	2.13399	0.721518	0.999879	0.598129	2.13399	0.237261	0.609991
FBgn0031498	CG17260	uncharacterized protein	-0.0927436	2.44482	0.937893	0.99998	0.835574	2.44482	0.0363981	0.196019	0.591902	2.44482	0.240862	0.615941
FBgn0033089	CG17266	uncharacterized protein	0.591327	2.03619	0.247006	0.628255	0.485544	2.03619	0.390475	0.89902	0.147419	2.03619	0.854889	0.999961
FBgn0038828	CG17270	uncharacterized protein	-0.726075	1.55757	0.126252	0.414007	-1.41246	1.55757	0.00143432	0.0205351	-0.867125	1.55757	0.0528069	0.222962
FBgn0038829	CG17271	uncharacterized protein	0.846641	7.08235	0.0389364	0.189256	0.451547	7.08235	0.464008	0.975016	0.00308367	7.08235	0.99774	0.999961
FBgn0038830	CG17272	uncharacterized protein	1.00487	6.0315	0.00247012	0.0286735	1.24494	6.0315	0.000153024	0.00482323	1.34837	6.0315	5.53529e-05	0.00239431
FBgn0046763	CG17278	uncharacterized protein	0.282883	2.45129	0.642762	0.99998	0.832425	2.45129	0.085801	0.361541	-0.480581	2.45129	0.385479	0.813366
FBgn0032029	CG17292	uncharacterized protein	0.552823	6.34466	0.307574	0.711779	-0.064483	6.34466	0.918262	0.999879	-0.0946847	6.34466	0.879822	0.999961
FBgn0032032	CG17294	uncharacterized protein	0.36872	2.35271	0.689635	0.99998	-0.0677253	2.35271	0.974388	0.999879	0.256683	2.35271	0.849787	0.999961
FBgn0032719	CG17321	uncharacterized protein	-0.653058	1.53706	0.187967	0.528685	0.285631	1.53706	0.665237	0.999879	1.01474	1.53706	0.0182799	0.106593
FBgn0028895	CG17328	uncharacterized protein	0.581398	0.0763713	0.266091	0.653733	0.0257841	0.0763713	0.969304	0.999879	0.364364	0.0763713	0.537274	0.957299
FBgn0030239	CG17333	uncharacterized protein	1.10803	4.70626	0.00104752	0.0166376	0.459409	4.70626	0.499576	0.999879	0.0464808	4.70626	0.981123	0.999961
FBgn0036396	CG17359	uncharacterized protein	-0.20895	0.0308889	0.880386	0.99998	-0.73733	0.0308889	0.165586	0.556425	-0.308361	0.0308889	0.804478	0.999961
FBgn0030293	CG1737	uncharacterized protein	-0.091498	4.17179	0.988686	0.99998	0.268239	4.17179	0.921568	0.999879	0.281152	4.17179	0.911407	0.999961
FBgn0030291	CG1738	uncharacterized protein	-0.945524	1.0594	0.0266396	0.144905	-1.35246	1.0594	0.00146395	0.0208126	-0.887235	1.0594	0.0399204	0.184032
FBgn0033934	CG17385	uncharacterized protein	-0.0686328	4.78154	0.983965	0.99998	-0.277409	4.78154	0.867403	0.999879	0.0142841	4.78154	0.996852	0.999961
FBgn0039977	CG17454	uncharacterized protein	0.169429	5.9011	0.779861	0.99998	1.0254	5.9011	0.0434765	0.22097	0.788625	5.9011	0.129493	0.41086
FBgn0038479	CG17477	uncharacterized protein	-4.15769	0.912952	0.000164987	0.00524077	-3.63634	0.912952	0.000398777	0.00883612	-2.67116	0.912952	0.00238514	0.0269015
FBgn0032997	CG17486	uncharacterized protein	-0.315282	4.38743	0.784795	0.99998	-0.0926791	4.38743	0.967242	0.999879	0.0435962	4.38743	0.985629	0.999961
FBgn0040010	CG17493	uncharacterized protein	0.432702	5.09677	0.484448	0.910837	-0.104757	5.09677	0.910861	0.999879	0.734918	5.09677	0.101332	0.350723
FBgn0039836	CG1750	uncharacterized protein	1.42943	1.73664	0.000207335	0.00585433	0.0245009	1.73664	0.982383	0.999879	-0.194647	1.73664	0.838999	0.999961
FBgn0039970	CG17508	uncharacterized protein	0.0439918	6.67386	0.990762	0.99998	0.567212	6.67386	0.288136	0.765953	0.62215	6.67386	0.179973	0.508703
FBgn0261387	CG17528	uncharacterized protein	0.214316	4.97892	0.748205	0.99998	0.00585833	4.97892	0.993443	0.999879	0.58345	4.97892	0.263184	0.646784
FBgn0032775	CG17544	uncharacterized protein	-1.02451	4.0035	0.0302727	0.159235	-0.692351	4.0035	0.171926	0.56636	1.86272	4.0035	0.000301443	0.00692468
FBgn0032774	CG17549	uncharacterized protein	-1.88483	3.85505	0.00532058	0.0474419	-0.189983	3.85505	0.761565	0.999879	-0.962226	3.85505	0.117985	0.389005
FBgn0038424	CG17565	uncharacterized protein	0.789781	4.89232	0.0748147	0.294336	0.909225	4.89232	0.0311027	0.176379	1.35753	4.89232	0.000964295	0.0142575
FBgn0032763	CG17568	uncharacterized protein	-0.391043	0.759913	0.50222	0.919955	-0.18482	0.759913	0.776896	0.999879	0.243821	0.759913	0.704564	0.999961
FBgn0260000	CG17570	uncharacterized protein	1.50457	5.80312	0.000126476	0.00461386	1.10743	5.80312	0.00317795	0.0362867	2.3575	5.80312	8.58338e-07	0.000232667
FBgn0259998	CG17571	uncharacterized protein	-0.0752844	10.4716	0.976864	0.99998	0.959094	10.4716	0.71471	0.999879	1.36912	10.4716	0.605718	0.996811
FBgn0033777	CG17574	uncharacterized protein	-0.353215	8.89252	0.656597	0.99998	-0.259705	8.89252	0.790256	0.999879	0.0516414	8.89252	0.969248	0.999961
FBgn0031544	CG17593	uncharacterized protein	0.9172	5.98074	0.00309482	0.0331766	0.180772	5.98074	0.957411	0.999879	-0.217088	5.98074	0.939385	0.999961
FBgn0032715	CG17597	uncharacterized protein	1.3895	7.85592	0.00178457	0.0232554	0.62885	7.85592	0.213513	0.649565	0.368961	7.85592	0.544968	0.961318
FBgn0031194	CG17598	uncharacterized protein	0.277861	4.94739	0.91424	0.99998	-0.0527966	4.94739	0.994079	0.999879	0.0196655	4.94739	0.997893	0.999961
FBgn0031195	CG17600	uncharacterized protein	-0.199076	2.17223	0.820438	0.99998	-0.0595487	2.17223	0.952172	0.999879	0.352126	2.17223	0.619427	0.999961
FBgn0031597	CG17612	uncharacterized protein	0.0293742	1.33611	0.980495	0.99998	0.346253	1.33611	0.651567	0.999879	-0.0680075	1.33611	0.954248	0.999961
FBgn0032144	CG17633	uncharacterized protein	1.42208	10.8553	0.584389	0.977025	1.29718	10.8553	0.61647	0.999879	1.95558	10.8553	0.460797	0.888594
FBgn0025837	CG17636	uncharacterized protein	0.675665	8.41047	0.28237	0.676557	0.0889546	8.41047	0.889054	0.999879	0.350484	8.41047	0.580245	0.985704
FBgn0030467	CG1764	uncharacterized protein	-0.656173	1.18223	0.18669	0.526514	-0.273314	1.18223	0.675805	0.999879	0.00209682	1.18223	0.997767	0.999961
FBgn0264494	CG17646	uncharacterized protein	-0.579043	1.9852	0.27156	0.66177	0.263194	1.9852	0.67384	0.999879	0.0290893	1.9852	0.965642	0.999961
FBgn0031361	CG17652	uncharacterized protein	-0.700283	2.80265	0.139586	0.44185	-0.395848	2.80265	0.52075	0.999879	-0.261684	2.80265	0.713118	0.999961
FBgn0031356	CG17660	uncharacterized protein	-0.33236	6.12726	0.828867	0.99998	-0.164306	6.12726	0.963589	0.999879	0.0509604	6.12726	0.991903	0.999961
FBgn0032668	CG17681	uncharacterized protein	1.44183	2.17961	0.00249047	0.0288498	0.046834	2.17961	0.942758	0.999879	0.189564	2.17961	0.765171	0.999961
FBgn0262115	CG17683	uncharacterized protein	-0.122132	5.23984	0.969659	0.99998	-0.475107	5.23984	0.510387	0.999879	-0.0114355	5.23984	0.997637	0.999961
FBgn0263780	CG17684	uncharacterized protein	-2.01735	1.25359	0.00210766	0.0260479	-2.18271	1.25359	0.00125126	0.0187389	-1.79226	1.25359	0.00461849	0.0426889
FBgn0039993	CG17691	uncharacterized protein	1.05154	7.36865	0.000273563	0.00703992	0.461624	7.36865	0.586965	0.999879	-0.508823	7.36865	0.454392	0.881889
FBgn0040056	CG17698	uncharacterized protein	-0.586467	3.56813	0.252418	0.633889	-1.18643	3.56813	0.00317634	0.0362867	-1.18049	3.56813	0.0032696	0.033662
FBgn0025835	CG17707	uncharacterized protein	-5.75819	2.91235	1.3912e-05	0.00176769	-3.51961	2.91235	0.000353546	0.00823323	-4.01739	2.91235	0.000128562	0.00414868
FBgn0027597	CG17712	uncharacterized protein	0.300994	2.21978	0.717914	0.99998	0.166505	2.21978	0.873305	0.999879	0.432561	2.21978	0.506275	0.931345
FBgn0041004	CG17715	uncharacterized protein	0.61694	4.91888	0.206467	0.561954	-0.113582	4.91888	0.924892	0.999879	0.113615	4.91888	0.925107	0.999961
FBgn0000633	CG17716	uncharacterized protein	-0.281644	0.155585	0.66165	0.99998	-1.09274	0.155585	0.102156	0.407821	-0.743951	0.155585	0.246911	0.624023
FBgn0037885	CG17721	uncharacterized protein	0.134054	2.59658	0.919838	0.99998	0.263651	2.59658	0.7962	0.999879	0.993626	2.59658	0.00589204	0.0503828
FBgn0033802	CG17724	uncharacterized protein	-1.23562	3.55905	0.0174025	0.106102	-0.343535	3.55905	0.554779	0.999879	0.221157	3.55905	0.7116	0.999961
FBgn0037880	CG17726	uncharacterized protein	0.982934	2.30754	0.00622834	0.052289	0.360086	2.30754	0.661368	0.999879	0.315508	2.30754	0.733457	0.999961
FBgn0037890	CG17734	uncharacterized protein	0.0598918	7.39864	0.968989	0.99998	-1.03602	7.39864	0.0036092	0.0398236	-1.46611	7.39864	6.74471e-05	0.00272589
FBgn0033710	CG17739	uncharacterized protein	-1.70186	-0.208282	0.0715434	0.285332	-2.21004	-0.208282	0.0295647	0.170511	-2.19163	-0.208282	0.0264805	0.13866
FBgn0039856	CG1774	uncharacterized protein	0.663801	4.41822	0.184714	0.52283	0.0769343	4.41822	0.911954	0.999879	-0.403181	4.41822	0.491216	0.919897
FBgn0035425	CG17746	uncharacterized protein	0.395131	5.91601	0.669977	0.99998	0.525419	5.91601	0.377077	0.883845	1.13186	5.91601	0.000375789	0.00781563
FBgn0030114	CG17754	uncharacterized protein	-1.23571	4.55483	0.0107813	0.0755154	-0.360349	4.55483	0.536787	0.999879	0.749889	4.55483	0.13759	0.427855
FBgn0033529	CG17765	uncharacterized protein	-0.258473	5.09623	0.841949	0.99998	-0.229358	5.09623	0.871535	0.999879	0.00431445	5.09623	0.998387	0.999961
FBgn0040899	CG17776	uncharacterized protein	0.861515	4.66616	0.0628475	0.261742	0.38065	4.66616	0.522945	0.999879	-0.24684	4.66616	0.704262	0.999961
FBgn0023534	CG17778	uncharacterized protein	-0.49607	0.313131	0.376884	0.798015	-0.808946	0.313131	0.132219	0.487178	-0.750803	0.313131	0.160792	0.476402
FBgn0039167	CG17786	uncharacterized protein	-0.0284666	0.605235	0.962756	0.99998	0.726406	0.605235	0.159713	0.544563	0.868105	0.605235	0.0819807	0.302318
FBgn0038549	CG17802	uncharacterized protein	-0.0717867	0.222708	0.974906	0.99998	-0.103259	0.222708	0.96352	0.999879	0.519945	0.222708	0.336713	0.752277
FBgn0038548	CG17806	uncharacterized protein	-0.406147	1.19424	0.4951	0.914474	-0.049008	1.19424	0.948435	0.999879	0.364907	1.19424	0.558753	0.970707
FBgn0034748	CG17807	uncharacterized protein	-0.511186	1.34039	0.357425	0.775089	-0.982946	1.34039	0.0156176	0.107629	-0.405227	1.34039	0.526355	0.948515
FBgn0037525	CG17816	uncharacterized protein	0.481035	2.31286	0.396839	0.823815	0.0395557	2.31286	0.947853	0.999879	0.139343	2.31286	0.816627	0.999961
FBgn0036227	CG17826	uncharacterized protein	1.9128	11.2495	0.00564793	0.0494924	1.32111	11.2495	0.0419791	0.215923	0.515453	11.2495	0.413863	0.840477
FBgn0025635	CG17829	uncharacterized protein	-0.0843072	2.34228	0.975161	0.99998	-0.203098	2.34228	0.916088	0.999879	0.208264	2.34228	0.914813	0.999961
FBgn0028394	CG17834	uncharacterized protein	-0.0446316	4.64532	0.975027	0.99998	-0.206032	4.64532	0.856156	0.999879	-0.065771	4.64532	0.962733	0.999961
FBgn0036454	CG17839	uncharacterized protein	-1.04934	2.13098	0.141804	0.446025	1.05587	2.13098	0.131519	0.485391	-1.33046	2.13098	0.0690854	0.26945
FBgn0028480	CG17841	uncharacterized protein	-0.605254	5.82541	0.255217	0.638788	-0.401222	5.82541	0.483804	0.994701	-0.924216	5.82541	0.061454	0.249747
FBgn0030061	CG1785	uncharacterized protein	-1.02383	3.01628	0.0210648	0.122269	-2.32355	3.01628	1.71246e-05	0.0014506	-1.73408	3.01628	0.000294814	0.00681874
FBgn0032124	CG17855	uncharacterized protein	0.369614	6.03491	0.689778	0.99998	1.14273	6.03491	0.000554961	0.0112262	1.52834	6.03491	1.64658e-05	0.00119307
FBgn0040005	CG17883	uncharacterized protein	0.282935	5.28304	0.763779	0.99998	0.0718294	5.28304	0.957569	0.999879	0.450513	5.28304	0.487709	0.916864
FBgn0030063	CG1789	uncharacterized protein	-0.409443	3.03761	0.472906	0.902739	-0.298205	3.03761	0.614705	0.999879	-0.213933	3.03761	0.725155	0.999961
FBgn0023537	CG17896	uncharacterized protein	2.06458	8.36065	7.16959e-05	0.00365197	0.6913	8.36065	0.163844	0.552856	-0.279802	8.36065	0.657131	0.999961
FBgn0032597	CG17904	uncharacterized protein	-0.446066	4.51777	0.429857	0.860412	-0.497649	4.51777	0.365388	0.86807	-0.219208	4.51777	0.729856	0.999961
FBgn0037433	CG17919	uncharacterized protein	-2.98884	0.738312	0.0039294	0.0385688	-1.01728	0.738312	0.224959	0.669361	-2.9884	0.738312	0.00356044	0.035745
FBgn0039860	CG1792	uncharacterized protein	0.179074	1.89465	0.877165	0.99998	0.827456	1.89465	0.0355717	0.193374	1.01096	1.89465	0.00541817	0.047633
FBgn0032603	CG17928	uncharacterized protein	1.51353	4.59902	0.00849249	0.0634169	0.39519	4.59902	0.498844	0.999879	0.120534	4.59902	0.8415	0.999961
FBgn0038416	CG17930	uncharacterized protein	0.0568995	6.3191	0.936526	0.99998	-0.0811883	6.3191	0.90902	0.999879	0.302766	6.3191	0.632928	0.999961
FBgn0038421	CG17931	uncharacterized protein	0.590983	1.70773	0.248183	0.629123	-0.171588	1.70773	0.821051	0.999879	-0.310034	1.70773	0.645228	0.999961
FBgn0030006	CG17982	uncharacterized protein	0.715368	4.25513	0.119615	0.398979	1.74718	4.25513	6.98385e-05	0.00309119	1.57212	4.25513	0.000204906	0.00549933
FBgn0033199	CG17985	uncharacterized protein	0.395505	2.43838	0.656467	0.99998	-0.242197	2.43838	0.874744	0.999879	0.51889	2.43838	0.386965	0.814044
FBgn0033566	CG18004	uncharacterized protein	0.221196	2.57385	0.843982	0.99998	0.332071	2.57385	0.700489	0.999879	0.685925	2.57385	0.121091	0.394833
FBgn0033491	CG18011	uncharacterized protein	0.0445183	0.988283	0.943079	0.99998	-0.727433	0.988283	0.161647	0.548629	-0.273733	0.988283	0.645585	0.999961
FBgn0037435	CG18048	uncharacterized protein	-2.1647	1.77043	5.46903e-06	0.00114036	-3.17452	1.77043	1.19905e-07	0.000162511	-2.68132	1.77043	5.51518e-07	0.000186873
FBgn0030360	CG1806	uncharacterized protein	0.185476	0.607264	0.76206	0.99998	-0.423384	0.607264	0.453805	0.968339	0.102188	0.607264	0.869973	0.999961
FBgn0034512	CG18067	uncharacterized protein	-2.53157	2.03381	0.0030921	0.0331766	-1.08706	2.03381	0.138869	0.503471	-0.500379	2.03381	0.47885	0.907211
FBgn0036537	CG18081	uncharacterized protein	0.543443	5.53588	0.338948	0.752888	-0.26201	5.53588	0.87657	0.999879	-0.172636	5.53588	0.94262	0.999961
FBgn0032082	CG18088	uncharacterized protein	-0.0321467	1.56286	0.963751	0.99998	0.802914	1.56286	0.259303	0.723836	-1.53099	1.56286	0.0463802	0.203652
FBgn0032791	CG18094	uncharacterized protein	-0.0387771	0.85846	0.955884	0.99998	-0.00385679	0.85846	0.995455	0.999879	0.167969	0.85846	0.805995	0.999961
FBgn0031119	CG1812	uncharacterized protein	-0.312072	3.06659	0.81441	0.99998	0.194726	3.06659	0.928164	0.999879	0.335436	3.06659	0.783717	0.999961
FBgn0036837	CG18135	uncharacterized protein	0.49437	6.63534	0.485594	0.911133	-0.294986	6.63534	0.676887	0.999879	1.2107	6.63534	0.100455	0.348952
FBgn0033426	CG1814	uncharacterized protein	0.0800928	2.91067	0.89656	0.99998	0.106648	2.91067	0.862588	0.999879	0.549633	2.91067	0.358288	0.780916
FBgn0039863	CG1815	uncharacterized protein	-0.599078	4.16813	0.235933	0.61102	-0.299369	4.16813	0.684428	0.999879	0.0808619	4.16813	0.930604	0.999961
FBgn0035262	CG18171	uncharacterized protein	0.306357	2.86283	0.635626	0.99998	1.21734	2.86283	0.0638979	0.296034	0.568724	2.86283	0.375468	0.801207
FBgn0036035	CG18178	uncharacterized protein	-0.582871	2.60221	0.255701	0.639035	-1.60495	2.60221	0.000130845	0.00445203	-1.31409	2.60221	0.000824549	0.0127476
FBgn0036023	CG18179	uncharacterized protein	0.433711	8.24576	0.844438	0.99998	0.250155	8.24576	0.909756	0.999879	0.612983	8.24576	0.782026	0.999961
FBgn0036024	CG18180	uncharacterized protein	0.608628	13.1488	0.791687	0.99998	0.643792	13.1488	0.78007	0.999879	1.73967	13.1488	0.4645	0.891874
FBgn0038470	CG18213	uncharacterized protein	-1.12053	0.57425	0.0742878	0.293372	-2.07244	0.57425	0.00354884	0.0394325	-1.48384	0.57425	0.0233141	0.12767
FBgn0030403	CG1824	uncharacterized protein	0.940866	5.4788	0.00642549	0.0535635	-0.0277634	5.4788	0.989815	0.999879	-0.626566	5.4788	0.182778	0.515024
FBgn0030956	CG18259	uncharacterized protein	0.280907	3.0913	0.691682	0.99998	-0.192814	3.0913	0.801614	0.999879	0.181166	3.0913	0.816791	0.999961
FBgn0030012	CG18262	uncharacterized protein	-0.277986	0.836738	0.678885	0.99998	0.202071	0.836738	0.778901	0.999879	-0.22059	0.836738	0.756105	0.999961
FBgn0036725	CG18265	uncharacterized protein	-0.887381	0.803315	0.0820888	0.311855	-0.562177	0.803315	0.301885	0.781826	-0.594702	0.803315	0.268934	0.656946
FBgn0033431	CG1827	uncharacterized protein	-0.366756	4.27889	0.548505	0.958393	-0.458231	4.27889	0.420238	0.933963	0.440842	4.27889	0.444797	0.872007
FBgn0029525	CG18273	uncharacterized protein	-1.36201	2.44501	0.00182685	0.0235809	-2.13118	2.44501	2.93673e-05	0.00183704	-1.40093	2.44501	0.00140228	0.0183333
FBgn0031869	CG18304	uncharacterized protein	0.129598	1.6281	0.853706	0.99998	-0.260422	1.6281	0.711818	0.999879	-0.865857	1.6281	0.228255	0.594544
FBgn0033904	CG18327	uncharacterized protein	1.03148	4.22767	0.00538388	0.0478488	-0.0153168	4.22767	0.990452	0.999879	-2.51031	4.22767	3.42829e-07	0.000146731
FBgn0033683	CG18343	uncharacterized protein	0.322377	3.83119	0.665232	0.99998	0.367171	3.83119	0.596467	0.999879	0.453662	3.83119	0.455865	0.883905
FBgn0031127	CG1835	uncharacterized protein	1.35024	1.6242	0.0151312	0.0959805	1.18501	1.6242	0.030995	0.175891	0.876162	1.6242	0.109672	0.371013
FBgn0030351	CG1840	uncharacterized protein	0.53866	2.78204	0.336523	0.750995	-0.457476	2.78204	0.501546	0.999879	-0.83954	2.78204	0.0234479	0.128144
FBgn0039761	CG18404	uncharacterized protein	-3.34051	4.38275	8.92328e-06	0.00141633	-1.31935	4.38275	0.0146045	0.102826	-1.30281	4.38275	0.015603	0.0962696
FBgn0035780	CG18417	uncharacterized protein	-2.81689	2.26308	0.0328435	0.167977	-3.83036	2.26308	0.00963144	0.0770136	-3.10511	2.26308	0.0218531	0.122137
FBgn0039149	CG18428	uncharacterized protein	-0.501799	3.04971	0.379086	0.8005	0.367909	3.04971	0.527948	0.999879	0.0538566	3.04971	0.928957	0.999961
FBgn0030345	CG1847	uncharacterized protein	-0.0579717	2.58396	0.966646	0.99998	-0.138417	2.58396	0.912412	0.999879	0.368103	2.58396	0.639037	0.999961
FBgn0037931	CG18476	uncharacterized protein	-0.222113	1.27727	0.7901	0.99998	0.157921	1.27727	0.861917	0.999879	0.45047	1.27727	0.458596	0.886999
FBgn0028518	CG18480	uncharacterized protein	0.215117	7.50254	0.849858	0.99998	0.244288	7.50254	0.818588	0.999879	0.878231	7.50254	0.0208098	0.117436
FBgn0038701	CG18493	uncharacterized protein	1.48639	9.49766	0.427391	0.858583	1.26898	9.49766	0.494579	0.999879	1.2026	9.49766	0.516485	0.939821
FBgn0028527	CG18507	uncharacterized protein	-0.0758236	2.46166	0.956048	0.99998	0.259056	2.46166	0.797381	0.999879	-0.613595	2.46166	0.208685	0.559336
FBgn0028746	CG18508	uncharacterized protein	0.851284	4.95028	0.01968	0.115877	0.561704	4.95028	0.292613	0.771322	0.623266	4.95028	0.188615	0.525099
FBgn0039189	CG18528	uncharacterized protein	0.625755	2.98584	0.189608	0.531118	0.603835	2.98584	0.221109	0.663736	1.09567	2.98584	0.00176928	0.0214743
FBgn0037731	CG18542	uncharacterized protein	-0.441811	1.85571	0.49803	0.914836	-0.188242	1.85571	0.864955	0.999879	0.279725	1.85571	0.765999	0.999961
FBgn0037973	CG18547	uncharacterized protein	1.794	8.36632	0.000134909	0.00474925	1.32699	8.36632	0.00207486	0.0267678	0.399892	8.36632	0.507701	0.932813
FBgn0037870	CG18577	uncharacterized protein	-1.19937	3.71782	0.00136824	0.0199043	-1.84822	3.71782	1.46281e-05	0.00133658	-0.53189	3.71782	0.333822	0.74866
FBgn0031929	CG18585	uncharacterized protein	-0.989876	5.02185	0.672338	0.99998	-0.906248	5.02185	0.698309	0.999879	-1.09439	5.02185	0.640871	0.999961
FBgn0038953	CG18596	uncharacterized protein	-0.57788	3.72767	0.266919	0.654975	-0.0759378	3.72767	0.919312	0.999879	-0.0677055	3.72767	0.928372	0.999961
FBgn0038601	CG18600	uncharacterized protein	-0.584189	2.28825	0.257392	0.641273	-2.13561	2.28825	2.03214e-05	0.00150231	-1.54767	2.28825	0.000449535	0.00881883
FBgn0038460	CG18622	uncharacterized protein	-0.145575	5.29739	0.9494	0.99998	0.112432	5.29739	0.964076	0.999879	0.985798	5.29739	0.00255839	0.0282291
FBgn0034279	CG18635	uncharacterized protein	1.02831	5.136	0.0257408	0.142204	1.40686	5.136	0.00265476	0.0319356	0.912682	5.136	0.0514363	0.219224
FBgn0027561	CG18659	uncharacterized protein	1.70329	5.95374	0.00021123	0.005912	1.4421	5.95374	0.000936668	0.0155332	1.22676	5.95374	0.00387705	0.0376714
FBgn0042213	CG18731	uncharacterized protein	0.258564	3.57245	0.753268	0.99998	0.314976	3.57245	0.675703	0.999879	0.04169	3.57245	0.9676	0.999961
FBgn0042101	CG18744	uncharacterized protein	2.42601	6.9222	1.18052e-07	0.000239999	2.8532	6.9222	1.96746e-08	5.33312e-05	3.52783	6.9222	2.19135e-09	6.33431e-06
FBgn0042102	CG18745	uncharacterized protein	1.10214	7.12899	0.000711149	0.0129375	0.494633	7.12899	0.440193	0.955337	0.579556	7.12899	0.260495	0.644196
FBgn0042103	CG18746	uncharacterized protein	0.842614	4.22517	0.0372736	0.184037	0.0867253	4.22517	0.938468	0.999879	-0.43815	4.22517	0.492956	0.920698
FBgn0042104	CG18747	uncharacterized protein	0.745964	5.30182	0.0621251	0.259744	0.149076	5.30182	0.930601	0.999879	-0.119653	5.30182	0.947648	0.999961
FBgn0042105	CG18748	uncharacterized protein	2.52356	7.40727	2.1935e-06	0.000961625	1.85774	7.40727	5.72016e-05	0.00273891	1.47259	7.40727	0.0005539	0.0100615
FBgn0042205	CG18764	uncharacterized protein	-0.113252	0.292595	0.854039	0.99998	-0.203978	0.292595	0.735443	0.999879	0.215903	0.292595	0.722582	0.999961
FBgn0042110	CG18765	uncharacterized protein	1.05162	0.995924	0.0502774	0.226137	0.349915	0.995924	0.549309	0.999879	-0.725075	0.995924	0.192255	0.531412
FBgn0042111	CG18766	uncharacterized protein	-0.276697	3.61548	0.887002	0.99998	0.145612	3.61548	0.96733	0.999879	0.547206	3.61548	0.337903	0.753295
FBgn0042125	CG18787	uncharacterized protein	-0.134067	1.99675	0.84593	0.99998	-0.474638	1.99675	0.394919	0.905407	-0.0569057	1.99675	0.935995	0.999961
FBgn0042127	CG18789	uncharacterized protein	-0.00819852	1.7594	0.990761	0.99998	-0.353342	1.7594	0.560117	0.999879	-0.0536687	1.7594	0.939848	0.999961
[truncated: 6,341 more rows]

## Sheet: Table S7
Table S7: List of common differentially expressed genes between all treatments (214 genes)
		1Hour		3Hour		5Hour
[truncated: 215 more rows]

## Sheet: Table S8
Table S8. Quantitative PCR primer sequences.
[truncated: 12 more rows]
